# Supplementary material for: Exploring the impact of urban spatial morphology on land surface temperature: A case study in Linyi City, China
Source: PLoS One. 2025 Jan 27;20(1):e0317659. doi: 10.1371/journal.pone.0317659 (PMC11771947; doi:10.1371/journal.pone.0317659)
Supplement: S1 File — (ZIP) [file pone.0317659.s001.zip]

Archive with 13 entries (13 files):
- 2013.csv
- 2016.csv
- 2019.csv
- 2022.csv
- log.csv
- mlr_ypy_2013.csv
- mlr_ypy_2016.csv
- mlr_ypy_2019.csv
- mlr_ypy_2022.csv
- ypy_2013.csv
- ypy_2016.csv
- ypy_2019.csv
- ypy_2022.csv
