# Supplementary material for: Exploring the impact of urban spatial morphology on land surface temperature: A case study in Linyi City, China
Source: PLoS One. 2025 Jan 27;20(1):e0317659. doi: 10.1371/journal.pone.0317659 (PMC11771947; doi:10.1371/journal.pone.0317659)
Supplement: S1 File — (ZIP) [file pone.0317659.s001.zip › 2013.csv]

FID	AOD	NDVI	NDWI	NDBI	BU	gd	pd	px	LU1	LU2	LU3	LU4	BH	BS	PC	SC	LST	jing	wei
1	0.719244378	0.33159609	-0.361763975	-0.04136234	-0.372962244	149.6915818	4.076510059	162.927679	0.064331054	0.187023685	0.412977727	0.334996525	0.440417812	0.076190557	8.586587587	16.98221822	23.16406801	117.9392014	35.25979402
2	0.795697334	0.323968019	-0.364159863	-0.023332517	-0.347297327	119.0734001	1.098206913	164.0334973	0.029083061	0.040027792	0.492237619	0.43863793	0.367861176	0.08393693	8.824221948	17.62490319	23.04300169	117.9313889	35.38291792
3	0.721303067	0.368028122	-0.39943075	-0.045904794	-0.413970307	231.5080101	7.291206899	183.7913761	0.035462554	0.398780108	0.308749867	0.253294564	0.109638737	0.030137243	2.698618615	13.6016918	21.92477922	118.1140594	35.38245625
4	0.79486703	0.353269194	-0.376023835	-0.051743551	-0.405013298	116.3504	2.30318821	136.7859386	0.030525947	0.087184067	0.379710028	0.498022606	0.77639808	0.138160969	4.617606991	19.39468792	22.49730716	118.0792236	35.18212527
5	0.652262008	0.401961897	-0.440925852	-0.031848481	-0.433804799	235.6122179	6.797447987	170.2530716	0.019247337	0.313656628	0.498912889	0.168108499	0.050848007	0.021350431	2.04166321	13.4051855	22.72251766	117.7870102	35.24011541
6	0.674713214	0.397065503	-0.435108161	-0.040907151	-0.437947336	210.1419361	5.140927733	159.9417898	0.060995451	0.256574721	0.471418106	0.204141246	0.095684085	0.030598096	4.975292318	15.00181702	22.53890884	117.7400131	35.143666
7	0.690424132	0.339697959	-0.386489249	-0.027401158	-0.367099118	194.2857111	4.881440376	174.5954636	0.037796974	0.134481711	0.622440901	0.20368393	0.096298561	0.036917526	4.125650821	15.45720539	22.13390529	117.8912964	35.08911603
8	0.688103052	0.340977821	-0.376464399	-0.014493257	-0.355471078	201.8717309	6.601510739	167.0219325	0.017231806	0.262047176	0.465846618	0.254122492	0.112686132	0.039114281	2.763182124	14.17864078	22.63079509	117.9803848	35.14078775
9	0.846508883	0.386765213	-0.404576847	-0.078702864	-0.465468108	102.9569991	0.754613037	176.550002	0.021928041	0.012047894	0.550631694	0.415354135	0.289792125	0.070368557	5.355405749	17.00115964	22.71023082	118.0921097	35.28371343
10	0.667111794	0.372902134	-0.422852802	-0.02609981	-0.398981719	204.4403996	4.390665881	160.688932	0.008993938	0.14473359	0.695411087	0.136098892	0.066537691	0.02616638	2.044475565	12.30030101	22.41984719	117.744812	35.06916245
11	0.625972718	0.412151254	-0.437835458	-0.0692018	-0.4816004	358.3500737	12.32402251	185.8800722	0.02844658	0.732315357	0.139496465	0.099757898	0.029899902	0.012366897	1.430709797	12.61994089	21.51567778	117.9742889	35.47991175
12	0.757496702	0.345310401	-0.391502265	-0.01441231	-0.359695943	165.7980528	4.04584505	193.3749039	0.011732942	0.208991001	0.482667988	0.296603974	0.157995338	0.045200661	5.210675815	16.33465102	22.76352755	118.0119324	35.3934519
13	0.809375325	0.2495488	-0.265496864	-0.055215463	-0.304864329	67.94288651	0.477617684	158.2893139	0.055731417	0.032146364	0.080966769	0.82284851	2.362085086	0.261342703	18.59575062	29.23108808	22.25016823	118.4073715	35.09219474
14	0.855181101	0.24790898	-0.252336242	-0.066608414	-0.3151762	60.75479558	0.435603857	152.3282309	0.116378598	0.020674926	0.061676251	0.799941572	1.885890924	0.227488795	11.09613269	29.22187249	22.56744315	118.4303436	35.00741727
15	0.819751771	0.360701665	-0.361159369	-0.093878592	-0.454594668	56.28730033	0.447802405	151.6276724	0.064878662	0.027830241	0.473977369	0.432835739	0.622649252	0.101952577	6.04180095	17.26836898	22.87469373	118.4890213	34.92102316
16	0.805937985	0.391576074	-0.386480812	-0.136035884	-0.527618938	69.95604715	0.444306101	156.4647508	0.004568671	0.007769769	0.446992079	0.5406094	0.903053002	0.141715591	8.913649674	19.89131773	20.94801591	118.497345	35.12324241
17	0.79691703	0.409016595	-0.394697321	-0.166685499	-0.575701992	76.22811646	0.464576816	159.8376958	0.035016012	0.011469212	0.452609664	0.500836572	0.579111904	0.100169888	7.911446516	18.33215243	21.14961151	118.4657211	35.17437193
18	0.768604239	0.353789827	-0.371773404	-0.102054289	-0.455847634	92.61484016	0.831922584	180.3572848	0.072546901	0.018369054	0.509146842	0.399498247	0.370171514	0.074509256	5.710614034	16.01017835	21.91547386	118.5149002	35.308813
19	0.828784297	0.37175354	-0.373383401	-0.099835228	-0.471610069	64.51038388	0.416508753	152.9607162	0.002556328	0.006066931	0.364509093	0.62677828	1.19326155	0.181356787	6.677291793	25.21917808	21.87925411	118.4750366	35.06362022
20	0.809861958	0.355835754	-0.360630696	-0.095995243	-0.452046544	59.97707808	0.488277049	158.2685497	0.07625932	0.071403063	0.362274584	0.489830051	0.62604507	0.108607108	7.442622958	18.52084542	22.00866695	118.5151291	34.99660829
21	0.780228864	0.391963369	-0.397640569	-0.111391962	-0.503385817	64.26824189	0.48645976	163.3495221	0.047295663	0.060008402	0.355963998	0.535385673	0.603995817	0.110750237	7.152519311	17.35613089	20.85116165	118.5607834	35.08618203
22	0.796478936	0.411514228	-0.408884182	-0.134638196	-0.546152241	74.80088866	0.571230626	162.4938087	0.010017633	0.00229782	0.629577143	0.358049557	0.446423198	0.083849096	4.401123712	15.90847011	21.30409001	118.5630646	35.21453835
23	0.79210614	0.431321382	-0.418711923	-0.160318823	-0.591638508	69.43541018	0.466300894	168.0434896	0.034934487	0.010095599	0.555326132	0.399586128	0.41696485	0.088758408	4.139169482	16.06104311	20.81875023	118.6060715	35.16575124
24	0.740420615	0.342149491	-0.371401683	-0.079661271	-0.421762196	113.5697812	2.166963788	182.8903133	0.046061031	0.058094278	0.426329854	0.468834631	0.887614303	0.117210471	10.51795025	18.92605024	21.77027317	118.82061	35.18690702
25	0.770867799	0.370958061	-0.40835959	-0.045598263	-0.416562548	45.92773296	1.430482431	163.7236617	0.0177909	0.015818145	0.583899554	0.303167791	0.244365559	0.057021757	4.935001645	16.42501896	23.96109397	119.1255493	35.12798122
26	0.756028818	0.323094097	-0.369230435	-0.054232812	-0.377051273	118.3353245	2.196001236	191.8611065	0.039740752	0.052146219	0.489476242	0.310776863	0.245656573	0.051201816	6.41962383	16.27258295	22.19969263	118.7868729	35.33538073
27	0.706892971	0.352677146	-0.395639263	-0.049526711	-0.402083584	87.92284207	2.789380565	173.1064631	0.044234887	0.04925423	0.70965336	0.196514997	0.190006179	0.041466427	3.81375098	14.04702502	22.43742894	118.960556	35.16338805
28	0.703914399	0.308770431	-0.367498209	-0.010831255	-0.319593234	88.11846893	3.643351534	172.0874625	0.036981684	0.161343738	0.400144376	0.389417535	0.373445501	0.077236652	4.871570162	15.95959596	23.19979805	119.0767059	35.20598441
29	0.795224618	0.384074933	-0.394313823	-0.095080952	-0.479155603	79.21541719	0.770276986	190.253348	0.048487325	0.014672462	0.655189557	0.28134198	0.270995371	0.062870721	8.053826483	17.63098096	21.14887001	118.6775513	35.1280327
30	0.741234704	0.361566756	-0.400154625	-0.045599767	-0.407152507	77.02281446	2.087092705	173.7147756	0.028863246	0.016738174	0.737485127	0.172694963	0.155791826	0.036229404	3.799521564	14.82296535	23.30022322	118.8643799	35.07468088
31	0.63710061	0.349347523	-0.409692401	-0.028025888	-0.377326793	181.7836358	4.056295543	183.639284	0.016765801	0.11887817	0.633690459	0.206262857	0.147767167	0.036164265	3.761453025	14.22345552	19.31666914	119.0333481	35.32605692
32	0.752661833	0.395745438	-0.427777417	-0.057588209	-0.453346487	44.09217846	1.505746242	162.6632237	0.04095484	0.00977837	0.679569807	0.268876487	0.205062728	0.051968203	3.90500319	15.20266027	22.77728163	119.021225	35.08190258
33	0.778813781	0.351892471	-0.388411105	-0.054540257	-0.406416783	99.10990381	1.004557555	158.7904762	0.023499104	0.003633699	0.64039017	0.303596682	0.227445832	0.051995432	4.98653286	16.60295481	21.77416716	118.6269836	35.32492328
34	0.772592781	0.408090002	-0.418692916	-0.11853931	-0.526627657	84.00417451	0.880868571	179.4592856	0.016887813	0.003909655	0.598442454	0.380674643	0.359933228	0.078517881	3.303151481	16.05609374	20.96204531	118.7151718	35.21855744
35	0.763457255	0.380407027	-0.408307832	-0.104282974	-0.484673661	119.5303012	2.106224773	212.2411894	0.014343227	0.060404633	0.510225255	0.414830746	0.284481832	0.059355371	5.430973772	15.57733538	21.51502852	118.7797089	35.26692709
36	0.673322816	0.287612531	-0.347620247	-0.017206719	-0.304717355	167.9732497	4.520675081	185.2914544	0.083300862	0.164494165	0.559874105	0.171759354	0.141351182	0.034470769	2.364901566	13.85701071	20.65567927	118.9319687	35.28372595
37	0.676653213	0.302218864	-0.359417179	-0.005116164	-0.307389262	104.5534565	3.761262499	169.4500171	0.043438684	0.090184278	0.547118754	0.310162382	0.291320568	0.061442756	2.355710914	14.15915442	22.64796204	119.1336746	35.27241887
38	0.785421077	0.39509563	-0.402818009	-0.112258794	-0.507314042	81.40726748	0.629949158	172.9498711	0.051418148	0.01829606	0.531647354	0.398558863	0.278432494	0.067812032	5.074185671	16.81409452	21.28553469	118.6626129	35.26678403
39	0.761651522	0.337081994	-0.385103769	-0.043250017	-0.380333347	112.2957571	2.113860273	178.6806097	0.028917411	0.006903939	0.793514644	0.170525631	0.143965501	0.035228927	3.846871255	14.75480644	22.43807083	118.7578049	35.07359366
40	0.935392711	0.294325201	-0.303282597	-0.09030592	-0.384631855	44.76405819	0.763060246	163.4499567	0.010082139	0.031063755	0.388846006	0.569834875	1.230294515	0.160406306	24.02588193	23.59198407	23.14974545	118.046196	34.8405818
41	0.815651893	0.33594825	-0.367193171	-0.045359193	-0.381307443	100.0635908	2.313756462	161.4905369	0.017887173	0.112011293	0.598700766	0.269737728	0.21005349	0.052914061	3.746615325	14.5739537	23.17189154	118.0077438	35.00132128
42	0.866197881	0.460637831	-0.442848288	-0.159783369	-0.620421717	35.4403274	0.666990157	168.7311059	0.00425409	7.55E-04	0.601299396	0.276149372	0.230072133	0.050018425	7.351605542	16.78592396	21.91524687	117.8732224	34.72024349
43	0.891569976	0.385842761	-0.379094584	-0.135703195	-0.521545235	36.22178396	0.463768233	162.0845046	0.004803966	0.009316332	0.709121612	0.171796779	0.23543041	0.047914746	6.856646926	16.7521841	22.09828615	118.0981445	34.68582269
44	0.936815096	0.318491663	-0.316829048	-0.104597505	-0.423088677	44.71259132	0.797287935	169.695776	0.005874106	0.009770713	0.666676418	0.315369122	0.423904126	0.085889658	9.755681541	17.71124602	23.16546171	118.1399078	34.80369651
45	0.896278003	0.319689785	-0.328009484	-0.087181306	-0.406871092	54.45886466	1.107616222	160.5160546	0.001351457	0.011207741	0.603416325	0.382711115	0.493216942	0.09320857	7.278880126	18.08621744	23.61302867	118.1664429	34.87748448
46	0.782907135	0.322070036	-0.367220006	-0.010082287	-0.332152322	130.0801953	3.678964138	172.5392534	0.016601151	0.165701348	0.608309153	0.204577387	0.121257144	0.037058417	3.574290246	14.75244865	22.23704484	117.8935547	34.98134703
47	0.853657244	0.310878707	-0.321079237	-0.063843939	-0.374722647	74.68006318	2.591814666	162.0156422	0.087410312	0.16741679	0.430991549	0.31284573	0.13726861	0.042389017	5.219725149	16.59109848	21.97834455	117.8566284	34.8849035
48	0.910497126	0.373832272	-0.379767778	-0.110092785	-0.483925057	45.62809243	0.719559714	155.9354947	0.004727086	0.018785956	0.510827058	0.465524248	0.251263142	0.065187388	7.448904834	17.73862486	22.5691328	117.9440994	34.82988766
49	0.879349399	0.391972246	-0.398244602	-0.085044402	-0.477016648	54.91753063	1.560687342	161.7437384	0.008109026	0.055973378	0.549144652	0.310810866	0.144416093	0.041062905	5.431442595	16.68295054	22.40850637	117.8352051	34.80577491
50	0.865153911	0.459245941	-0.435992618	-0.179193147	-0.638439088	34.75649983	0.532277482	164.2241525	0.0039865	3.96E-04	0.727232997	0.199106758	0.181710966	0.044679244	7.777037542	16.85210265	21.84076848	117.9774475	34.70840656
51	0.846983149	0.387968395	-0.391472178	-0.134214583	-0.522178949	42.68839707	0.474635497	164.9216812	0.019268024	0.01251331	0.722824515	0.245235397	0.337658503	0.066369028	8.830399151	16.79683827	22.17467514	118.2195892	34.74096106
52	0.759513828	0.273277579	-0.287637596	-0.039244622	-0.312522201	110.0228813	3.939236565	160.5593664	0.14116579	0.133576436	0.443866954	0.260296001	0.131961452	0.039127618	4.347461068	16.24618084	22.47468658	117.7586365	34.89719435
53	0.788010906	0.332802652	-0.365011242	-0.03032331	-0.363125962	102.350666	1.867421127	177.5463384	0.033030048	0.058920983	0.661389245	0.244212187	0.190510475	0.050854051	3.86422291	14.42337547	22.85527183	118.0660477	35.05040192
54	0.881320486	0.333754439	-0.352944105	-0.070205102	-0.403959541	65.85553413	1.947504092	171.692056	0.024570211	0.058505495	0.538667904	0.37659005	0.400976155	0.077981624	6.350863638	17.53060748	23.55924735	118.0286255	34.90982228
55	0.958807656	0.340616172	-0.331535248	-0.137398746	-0.478014919	38.50721708	0.471928181	158.3893153	0.006962411	1.12E-04	0.756606878	0.236160346	0.285754773	0.061768386	3.614377959	15.32387931	22.36365819	118.0557327	34.76421066
56	0.741927138	0.337345321	-0.377854271	-0.017592335	-0.354937656	152.9634982	6.076043521	160.6591275	0.033043273	0.299686867	0.4589717	0.200174175	0.093269605	0.034474501	2.930259395	13.20021005	22.17501812	117.7858124	34.9803282
57	0.877666118	0.214741292	-0.229673557	-0.020145765	-0.234938431	73.71266517	0.578328186	155.5142915	0.044946598	0.019481887	0.018474362	0.916713128	4.11918567	0.367693425	31.46126242	29.89714862	23.05015853	118.2699585	35.09732352
58	0.817982581	0.09223331	-0.079328163	-0.119682287	-0.212410363	67.74165012	0.675160798	121.7623566	0.287697243	1.63E-04	0	0.712028968	4.828689466	0.252292688	100.5844222	30	23.11969075	118.3499374	35.04904793
59	0.830421487	0.231865657	-0.241931539	-0.079724461	-0.311637219	70.65715517	0.518863009	160.2356933	0.107860621	0.01751745	0.015851521	0.857708271	2.504218687	0.218942774	26.44942721	26.79779476	22.74207926	118.3489075	35.1283553
60	0.78881171	0.361929358	-0.356543406	-0.116767033	-0.478698215	78.00568595	0.75924816	167.0859104	0.070155171	0.018888685	0.348627528	0.560474103	0.642054228	0.115652153	6.956064778	17.16595721	22.00601002	118.4057236	35.20522545
61	0.816800194	0.334389451	-0.336185191	-0.084827237	-0.4192696	74.82068829	0.518300947	146.5098116	0.09016133	0.02995706	0.242997782	0.636666323	1.42543256	0.197517224	11.4439674	26.84149566	22.73579844	118.2896347	35.19215027
62	0.812771316	0.360474194	-0.381091849	-0.0552507	-0.415735276	102.9269479	1.379493177	171.388229	0.049530081	0.036801721	0.476457043	0.437150632	0.805817389	0.111474102	8.979225327	18.55052006	22.5454953	118.3339233	35.25865166
63	0.83166882	0.292836902	-0.303028373	-0.033633687	-0.326524111	83.72696754	0.647874765	149.8471049	0.039410008	0.029460159	0.121420321	0.80907036	2.246863527	0.299217775	11.89121439	28.37738014	22.40216303	118.1994095	35.14933063
64	0.835315212	0.322696105	-0.33804522	-0.03731168	-0.360007776	87.4826596	0.970412491	151.6914137	0.012257945	0.032117423	0.343034948	0.611830264	1.253465109	0.184398442	5.102062094	20.72405925	22.62903435	118.1774368	35.07300092
65	0.7774893	0.387075169	-0.404667361	-0.082723619	-0.46984176	100.6364759	1.391075483	139.9278428	0.02998464	0.019625575	0.609538604	0.340304234	0.335849243	0.069663239	2.940025809	13.8069107	22.15037808	118.4072113	35.29578198
66	0.827764916	0.381154928	-0.394864032	-0.084648391	-0.465805671	95.55707088	0.633955429	166.0221148	0.0115593	0.010158387	0.474824144	0.503428603	0.66318992	0.124715764	7.062035963	18.60967752	22.29031153	118.1809082	35.26198524
67	0.81028128	0.320406489	-0.367887328	-0.015751408	-0.336183939	124.0001621	1.685498724	181.237558	0.028523547	0.0125426	0.607950575	0.350935576	0.355051136	0.074196119	4.444364922	15.95705499	22.35715064	118.2572098	35.30800586
68	0.779053299	0.357820906	-0.384998191	-0.062183512	-0.420064306	75.01984577	1.673290431	179.8390663	0.025698766	0.040446558	0.528585772	0.405137585	0.764593324	0.106049713	12.24575597	18.91805471	22.41214248	118.6619644	34.90814175
69	0.842336956	0.358982616	-0.361807885	-0.094283066	-0.453310677	60.58046837	0.565320389	170.8399933	0.053791317	0.012247837	0.487052811	0.446807184	0.798220959	0.123970718	7.756973029	20.26038514	22.69406679	118.5864639	34.93132172
70	0.754289672	0.396798245	-0.416355176	-0.084138087	-0.481032451	44.32254103	1.030197723	159.9627152	0.032367416	0.003065217	0.724912375	0.208126502	0.236717664	0.049855468	3.295943603	15.10522144	22.13129769	118.7391434	34.86142813
71	0.751711942	0.425532044	-0.436023927	-0.119162939	-0.544732488	41.23967538	0.924964562	171.0606253	0.039571089	0.003778928	0.731996724	0.200806592	0.166296681	0.041869922	4.505733629	16.25849307	22.12237109	118.7063904	34.7667311
72	0.750036096	0.384353492	-0.408702102	-0.076082137	-0.460436366	58.17517598	1.082820514	175.7539512	0.036792927	0.012267684	0.722440845	0.146349504	0.144878969	0.032509254	4.232050868	15.31355646	23.3312701	118.5915833	34.7412839
73	0.77360983	0.425087413	-0.423932565	-0.130330903	-0.555417352	61.34969541	0.850750971	155.5640622	0.026238993	0.003180985	0.760864972	0.209547175	0.25595545	0.052899249	4.916416828	15.75242824	22.42159965	118.4936676	34.82167443
74	0.803101214	0.387300953	-0.394092012	-0.085189694	-0.472565971	64.35359526	0.618324339	184.6057849	0.033338464	0.027966507	0.574432209	0.364122503	0.37486075	0.080819487	6.570435079	17.58502089	21.52280686	118.5789719	35.01339544
75	0.769145949	0.360108569	-0.389275804	-0.070421009	-0.430563584	98.77299186	1.594467534	204.8629167	0.029742966	0.017792759	0.755689314	0.196377965	0.161489333	0.041412723	4.642402816	15.59469437	21.49360782	118.6615906	35.02628146
76	0.762956617	0.366537399	-0.405162809	-0.036423973	-0.402967674	85.15078132	2.376555543	167.3760536	0.020332763	0.014973417	0.754885477	0.209029852	0.208430694	0.045687183	4.846538742	15.67052585	22.66627225	118.7863388	34.95839035
77	0.764868682	0.397517212	-0.411534689	-0.078740266	-0.476261216	48.99994764	0.670691808	159.5567283	0.025778087	0.003025059	0.777349915	0.193369492	0.203162906	0.047148406	3.885026934	14.89337298	23.40566522	118.6015701	34.81556621
78	0.823638449	0.219199171	-0.234817729	-0.039730999	-0.258935683	61.26347161	0.724875247	163.2157256	0.020261508	0.026504364	0.132906776	0.819573641	2.881137163	0.300150541	11.75735401	29.75690656	23.60384528	118.2743454	34.96135301
79	0.82894509	0.318607332	-0.321935169	-0.09483638	-0.413445448	55.08867018	0.589660069	161.7049257	0.028397667	0.010816013	0.42245891	0.537504055	1.340496144	0.170392103	7.534036417	22.58715321	23.5349364	118.2581711	34.89569071
80	0.82417902	0.219740263	-0.24003076	-0.03674909	-0.256552755	65.89350465	0.580826311	161.7568655	0.026546887	0.012975869	0.028199977	0.932164816	3.326259642	0.323158029	25.02644036	30	23.42089528	118.3073196	35.01005574
81	0.812729481	0.355319941	-0.353349218	-0.130626616	-0.485946778	55.77610681	0.573252438	165.3019773	0.044602514	0.018902698	0.47930402	0.457079908	0.727243425	0.123101179	19.06290934	23.96459345	22.99619199	118.3450165	34.91006357
82	0.830679177	0.318714486	-0.318765436	-0.103453346	-0.422181871	59.52269549	0.483206752	152.656454	0.065772288	0.03581534	0.258194511	0.640109361	0.880908693	0.141096705	14.09734268	27.65703777	23.21588834	118.3771896	34.95886201
83	0.825201248	0.315332372	-0.337043649	-0.039916984	-0.355249356	82.35196951	1.28633976	144.6022767	0.015634033	0.045788082	0.388018419	0.547443806	0.793559682	0.13236707	8.557064391	19.79421351	23.01646643	118.1927032	35.00871629
84	0.862439417	0.33052499	-0.351592613	-0.061019521	-0.391544511	72.97808198	1.34282914	157.6246845	0.011206457	0.035981706	0.616582063	0.335379467	0.365512299	0.075247952	7.298909763	16.88950537	23.39257203	118.1517334	34.95151826
85	0.848882439	0.408507704	-0.398759506	-0.131746412	-0.540254117	47.99458643	0.706350991	166.8147898	0.006118004	0.012984261	0.692273847	0.288486086	0.436465502	0.077145726	7.858828279	17.76565157	23.33604347	118.226387	34.81157184
86	0.818980258	0.3373439	-0.3394838	-0.100582706	-0.437927989	51.44598095	0.812422344	170.3847062	0.136857202	0.014851787	0.590124355	0.25795511	0.373798522	0.071756127	6.879518395	16.99015043	22.67363619	118.3136597	34.83565339
87	0.709205627	0.309472934	-0.35242656	-0.024681601	-0.33415464	230.0671578	4.076978669	172.8069087	0.063374095	0.167218487	0.374766703	0.394392433	0.454103782	0.081623565	8.039690679	16.51115328	22.16690222	117.9789276	35.71808687
88	0.70123379	0.385237476	-0.427729094	-0.064500944	-0.449713252	233.6188	2.394132892	186.7099769	0.009887166	0.084405532	0.55771224	0.239828287	0.191456927	0.05075482	4.56333553	16.44839716	21.08431444	117.8628082	35.81074385
89	0.577065414	0.365403099	-0.42007842	-0.011904545	-0.377255277	381.7878448	9.178326441	163.5099396	0.009209253	0.495264096	0.364634304	0.126034171	0.027614469	0.010154014	2.530050983	13.13407174	22.60767182	118.1463165	35.95371093
90	0.639353553	0.342770887	-0.395379923	-0.0080795	-0.350846316	287.674401	8.325996512	175.3340288	0.013411704	0.470214403	0.316681235	0.19657093	0.088472672	0.025561454	2.890690587	13.40282162	23.51537159	118.1753845	35.80806713
91	0.6317572	0.29917399	-0.334156463	-0.017961402	-0.317192628	225.3227347	5.340133578	159.8066086	0.103268259	0.310674024	0.433684182	0.152019609	0.052628475	0.017381993	2.054786207	13.08044175	20.63674742	118.1061783	35.56687444
92	0.644054724	0.382741648	-0.429219411	-0.038302918	-0.421026861	281.3218803	4.906672766	190.1244329	0.016840702	0.221609919	0.522067549	0.191700634	0.068278875	0.022485095	2.169235159	12.85608991	20.9873607	117.9409866	35.82708511
93	0.592006844	0.370220234	-0.426834793	2.37E-04	-0.369945674	362.0945635	8.015042587	162.9552242	0.009443227	0.538077861	0.345388906	0.101075769	0.015336778	0.007409885	1.480013564	12.52663759	22.08166047	118.0635681	35.88654919
94	0.628036774	0.374623671	-0.411115735	-0.034666072	-0.409593411	298.0627471	8.224051743	158.0274323	0.036155771	0.425362833	0.354053969	0.184221545	0.031188338	0.013954533	1.88678183	13.33148255	21.78213	117.9743805	35.59846046
95	0.659079356	0.428990269	-0.46444952	-0.059312989	-0.488294342	291.2801384	5.850903343	156.7841919	0.008766412	0.236027072	0.59389934	0.158601318	0.060070433	0.022375923	2.121049917	13.08266105	21.29031992	117.8338013	35.66988584
96	0.657459132	0.330406013	-0.366522017	-0.034582647	-0.364982956	247.5767065	6.440951578	180.478958	0.082954169	0.317669245	0.409785975	0.18751189	0.059079038	0.026036165	1.06004549	11.55921641	22.50468856	118.0835114	35.77121456
97	0.755774307	0.35491467	-0.394754387	-0.045748491	-0.400603859	192.0077757	3.601903245	144.1574724	0.017236316	0.183769034	0.393084999	0.342727217	0.579489044	0.087901312	10.83649138	18.2482272	21.98303505	117.6211319	35.48715415
98	0.748070456	0.425505707	-0.452636919	-0.082737082	-0.508209163	204.5263281	3.273487449	186.6525655	0.013040455	0.162128231	0.588449638	0.213796296	0.22579672	0.050782336	6.962179588	14.98240337	23.40063824	117.6338577	35.63027694
99	0.695470017	0.477001872	-0.494239572	-0.100529239	-0.57746771	274.6429986	6.547592073	203.4698734	0.01907851	0.500261099	0.327031894	0.148525135	0.101215151	0.027366801	2.512260192	14.2140003	22.49716405	117.7078552	35.66536936
100	0.763298954	0.415610177	-0.440129487	-0.088849958	-0.504449237	188.8075622	2.636379085	199.7836149	0.034135383	0.137932841	0.541649302	0.28631043	0.214406595	0.056526479	8.050228528	17.06524337	21.74732164	117.7209396	35.5853435
101	0.648353782	0.427453081	-0.452260364	-0.076493705	-0.504176506	373.5455751	10.82720497	200.6495155	0.011720244	0.569085734	0.289105138	0.129843687	0.060850677	0.021496712	1.89765981	13.01934889	21.46074272	117.8356781	35.54090778
102	0.76964559	0.321574175	-0.366930459	-0.027046638	-0.348602828	153.2775305	2.083054265	180.1106315	0.028756027	0.057992785	0.629563501	0.28363551	0.186482221	0.056336126	5.853934282	16.3506288	22.87991922	117.861351	35.44926659
103	0.683933376	0.382030069	-0.413932078	-0.054683554	-0.436683822	184.8613236	4.418801005	156.7670761	0.030877676	0.260109354	0.487949508	0.220399063	0.174211803	0.044771364	4.970332822	15.20735786	22.89167078	117.8090134	35.33837098
104	0.689728202	0.394604617	-0.426018362	-0.067031412	-0.461617013	218.4893516	6.288531987	161.0154421	0.027665131	0.377459629	0.429953059	0.164627877	0.086754952	0.031799735	4.209144959	15.37969734	22.6835678	117.7329407	35.37902081
105	0.814154809	0.360369927	-0.395322467	-0.070271753	-0.430639952	141.7369109	0.98272581	166.553496	0.031697925	0.007554949	0.710581349	0.250142129	0.227849704	0.062642955	4.670720322	15.92877301	22.4156687	117.7434464	35.47910928
106	0.656695826	0.356815135	-0.389001335	-0.04072332	-0.397503539	257.7095974	6.895473807	170.476609	0.085751807	0.350545592	0.410494347	0.150618399	0.091328362	0.028185539	4.221205622	15.73089539	22.41815018	117.5945892	35.38589302
107	0.646238326	0.432729547	-0.467559153	-0.052563989	-0.485248993	256.500111	6.371864651	166.4549487	0.030584884	0.297636507	0.485874555	0.162910124	0.08174884	0.026805495	3.723564581	15.37831621	22.58730337	117.6377945	35.23119618
108	0.647417358	0.408584754	-0.458254777	-0.031486341	-0.440009469	267.4525307	6.105166837	167.5515152	0.007942771	0.395495214	0.414003436	0.148106412	0.083944087	0.026133634	4.319559508	14.98100754	24.48380081	117.5329285	35.25728939
109	0.642398822	0.391460042	-0.441371326	-0.02457174	-0.415996526	262.8275443	5.418737075	186.543001	0.017880691	0.282847083	0.514632139	0.111386503	0.073774284	0.022414084	2.252253002	13.90768404	24.50163554	117.5062637	35.35769385
110	0.697145488	0.381952487	-0.425281379	-0.033168533	-0.415087363	233.7073212	4.66790244	149.6711905	0.043052212	0.242816508	0.532923706	0.13982855	0.079896006	0.024279992	2.108285561	12.06609934	22.94979979	117.4997177	35.4627325
111	0.771022191	0.395321764	-0.397008853	-0.12344756	-0.518768402	43.0480994	0.722177031	170.2258511	0.035818067	0.0304111	0.596656967	0.334359496	0.593328538	0.086951753	9.68249289	17.30040627	21.29984075	118.3660507	34.65198202
112	0.783207616	0.40056771	-0.393159717	-0.138927553	-0.539494119	35.79332338	0.445433178	157.1939339	0.038526066	0.03148863	0.577156128	0.352606799	0.547885867	0.093397673	10.25502563	18.70994222	20.90307333	118.2705154	34.61006762
113	0.788967925	0.371099077	-0.38097813	-0.105977357	-0.477077104	33.66990073	0.528831231	161.2357806	0.044731802	0.236434291	0.402888088	0.246461416	0.38463607	0.065549508	10.24895805	16.63813456	21.89456625	118.1425095	34.59839406
114	0.814853598	0.372345529	-0.362617499	-0.137330398	-0.509675927	53.40937837	0.502465402	163.8874308	0.098230168	0.028052506	0.565295778	0.307807597	0.445144623	0.080802003	6.990617642	17.13241948	21.74657974	118.403801	34.84739873
115	0.773230201	0.459952847	-0.442906021	-0.201174053	-0.6611269	29.86287731	0.383874102	147.4077937	0.007425864	1.35E-04	0.745362108	0.174197152	0.194138531	0.042430162	4.77777448	15.55170949	19.89638387	118.2227859	34.43352805
116	0.800110861	0.39518461	-0.393653501	-0.112491308	-0.507674033	34.61142709	0.450262623	158.6143647	0.016374292	0.052579583	0.568190873	0.362678912	0.380338307	0.081186866	7.472642123	17.34790153	21.17114215	118.2102203	34.59621991
117	0.758987937	0.418056174	-0.423318136	-0.145260214	-0.563309817	38.91060172	0.575167614	175.3516578	0.030699161	0.007953469	0.720995937	0.239706552	0.274155773	0.053048988	5.548399152	16.19053884	21.4133889	118.3697128	34.54575868
118	0.798858243	0.431386698	-0.412929537	-0.150943163	-0.582329861	44.83087242	0.430538299	156.9100146	0.053065844	0.004728338	0.756058023	0.185894094	0.22646879	0.046883821	6.848133561	16.42011465	21.18537494	118.3412781	34.75046344
119	0.77354635	0.407589804	-0.415560137	-0.142590053	-0.550180204	35.73544121	0.715061099	173.9961987	0.044626529	0.004539905	0.727221076	0.222796137	0.190994575	0.044580125	5.833823999	15.71263874	20.89814691	118.3524628	34.46872651
120	0.816852258	0.355704908	-0.349827178	-0.126033182	-0.481726059	40.06718808	0.479471333	159.4153895	0.10919329	0.072783349	0.551890698	0.259511954	0.298769741	0.065282561	6.10327731	16.92056114	21.49516395	118.2334061	34.68334222
121	0.788233806	0.436526411	-0.423430754	-0.162268037	-0.598796903	29.75035656	0.372901956	153.1868464	0.022638263	0.012491251	0.667452973	0.159317016	0.229136517	0.038956259	6.175885874	14.64223423	20.8771435	118.1949921	34.50814807
122	0.764425998	0.460104331	-0.442781664	-0.189999613	-0.650103944	32.37182703	0.393651547	154.0980169	0.011926693	1.64E-04	0.74327062	0.244439338	0.248780111	0.055696473	6.416999687	16.35487473	20.44109743	118.2767334	34.51925
123	0.758422838	0.431646821	-0.428530568	-0.15076509	-0.582415913	61.68125893	1.716883886	196.5140581	0.029630585	0.04674955	0.756641364	0.166824508	0.16397995	0.036487886	4.07901359	15.07235658	21.53504138	118.4517136	34.7336827
124	0.765930651	0.312594231	-0.348735048	-0.0242917	-0.336887872	128.657858	2.317591086	157.0418985	0.032620895	0.138982549	0.204939515	0.62115497	1.005476396	0.143495145	15.02786286	21.50549516	21.86366772	118.4544754	35.55544879
125	0.690021502	0.319528326	-0.379140874	0.010259364	-0.309249374	203.0229474	4.730289063	165.2952128	0.02661609	0.185162656	0.605036	0.180456888	0.056496608	0.020305641	1.828067777	12.42823651	21.57288846	118.1929703	35.67547775
126	0.692291253	0.320526162	-0.382596587	0.017896557	-0.302629605	204.0821207	6.079393001	166.4931757	0.005964613	0.404175724	0.434660332	0.154418221	0.041291542	0.016427744	1.781495058	13.11175723	21.66609944	118.2815933	35.54618405
127	0.688947663	0.309946608	-0.374086035	0.034502145	-0.275474379	183.4472068	5.063112838	175.3716136	0.013397265	0.26128342	0.543314865	0.181104472	0.050936713	0.019240262	2.37847814	13.31227167	21.40804466	118.2095261	35.46788281
128	0.760698155	0.328073799	-0.377642702	-0.003218394	-0.331294304	125.9825511	2.357648972	166.5291959	0.017965369	0.115390608	0.591832637	0.274112802	0.139645185	0.0412971	4.383445831	15.01495568	22.25371624	118.3276749	35.3856184
129	0.728671143	0.328669836	-0.375738616	-0.013833953	-0.342518862	137.9744393	3.408811924	161.1453561	0.0395619	0.148360945	0.517140206	0.293664301	0.166826712	0.048177562	4.812668448	16.12623011	22.1210723	118.3804703	35.46100381
130	0.780102084	0.375938634	-0.406735691	-0.053400132	-0.429339339	107.6116809	1.759572866	153.8276399	0.010475285	0.068697696	0.627694942	0.2926306	0.167666022	0.045239305	3.298985625	14.39482221	22.28469717	118.4453049	35.3816495
131	0.77430903	0.3538058	-0.387865522	-0.059422729	-0.413231133	111.8138317	1.223722437	176.5934246	0.038209516	0.066251619	0.526580419	0.364531936	0.264276984	0.059535706	4.829153997	15.71840531	22.10097787	118.5192719	35.45015526
132	0.785633348	0.379134129	-0.410741732	-0.059231796	-0.438366686	114.7335867	0.736210449	200.1350763	0.010978002	0.00983107	0.417884231	0.561307436	0.204562955	0.060103915	3.959476739	15.88320704	21.5910611	118.5796204	35.51579091
133	0.774892752	0.348521071	-0.397474125	-0.016894428	-0.365416781	128.2463391	1.038065087	161.2745441	0.003117778	0.016727341	0.650290712	0.324037595	0.173338499	0.050407549	6.33208794	16.62178931	21.32703233	118.6631165	35.50407771
134	0.752931205	0.336541423	-0.390808785	-0.01071992	-0.347262137	139.7166543	1.247117178	193.3892398	0.005889836	0.008876874	0.67915885	0.306119583	0.14849508	0.045637623	3.538104471	15.42166606	21.52340256	118.6556702	35.60182593
135	0.770794437	0.398223374	-0.423625928	-0.093791862	-0.492015236	112.788942	0.59423601	187.2360807	0.013759148	0.02201411	0.256476442	0.707787152	0.292160422	0.077188984	7.964484702	18.76793629	21.74457283	118.5705032	35.60649504
136	0.687834602	0.338448749	-0.392289241	-0.012799081	-0.351240883	200.4398489	5.408463551	157.8654218	0.020964871	0.260415542	0.464710776	0.252980199	0.117504889	0.034018014	3.350338427	14.54312909	21.09937462	118.4523544	35.63748318
137	0.697671266	0.325008394	-0.376140456	-0.026317293	-0.351309019	186.3855626	5.597874102	168.9798562	0.026505168	0.245351788	0.471482089	0.254584875	0.092169424	0.029906231	3.393294809	14.42489991	21.55210987	118.3458481	35.60808218
138	0.660524194	0.327808178	-0.388749284	-1.41E-04	-0.327879437	258.0603441	7.982628235	196.168966	0.007828125	0.364470612	0.457893898	0.168936348	0.055591699	0.01986497	3.11750361	14.6139491	21.90851845	118.2878647	35.68923949
139	0.698255648	0.271448721	-0.326041629	7.49E-04	-0.270666049	172.6204878	2.475457678	195.747815	0.050501208	0.11320449	0.366726473	0.469088563	0.828582393	0.112141716	12.02401134	18.29221488	22.01212276	118.6255951	35.84243312
140	0.608501133	0.292041095	-0.367065964	0.020864722	-0.271147131	249.4300151	3.711110175	175.7863484	0.010819364	0.117140792	0.621999278	0.244983563	0.174255466	0.045243359	5.449676665	16.07139385	23.77858563	118.7345657	36.07488321
141	0.644715563	0.288790173	-0.35950042	0.001275953	-0.287261233	215.1468924	2.641676572	148.4895386	0.007297926	0.042509072	0.705728182	0.244580217	0.179227651	0.044763133	5.553824395	16.5123634	22.70629866	118.6972961	35.96857725
142	0.740088263	0.329825721	-0.380988561	-0.021253359	-0.351067704	152.8492303	2.351571715	180.8347688	0.02165459	0.129810388	0.427002282	0.420214181	0.496974316	0.089371284	7.867427804	17.81393439	22.04344695	118.58255	35.70747809
143	0.6884966	0.328964985	-0.391186575	0.003734746	-0.325162718	181.5337865	3.820826399	154.0358348	0.022033427	0.173695264	0.51558084	0.288416271	0.186501162	0.046831689	4.421687283	14.9421889	19.94972374	118.5073929	35.78976707
144	0.606267873	0.268679556	-0.32099243	0.011669828	-0.256667732	262.0825942	6.465782576	166.1852096	0.089248309	0.315782737	0.433749393	0.109407647	0.074535959	0.020011351	3.384428123	13.81465792	20.2385885	118.537674	35.96864626
145	0.631096406	0.332327486	-0.402416789	0.022881673	-0.309382798	274.147132	7.263254934	164.486831	0.00504365	0.295719291	0.575838011	0.123500677	0.046414543	0.014426085	1.611107016	12.19592679	19.65793013	118.4277954	35.82668504
146	0.744852021	0.324817978	-0.381555676	-5.12E-04	-0.325329687	149.3498386	1.396969958	180.4758412	0.009849986	0.016246354	0.669390631	0.278126205	0.151167169	0.045629562	4.044024691	15.98867799	21.83677986	118.7242279	35.67799661
147	0.628997436	0.26977528	-0.347719043	0.050446099	-0.218807265	234.3793172	3.75180663	186.6643096	0.010398682	0.150176747	0.695167239	0.14153936	0.109980014	0.02827641	3.657039136	14.49068292	22.24645858	118.8274155	36.01210358
148	0.5984898	0.322157662	-0.389361279	0.010596487	-0.311481153	368.7598959	9.372299931	179.1764133	0.007334537	0.476176506	0.390137074	0.12462017	0.03197404	0.011729241	2.342558035	12.63089032	21.36593038	118.3268585	35.83904751
149	0.587907447	0.283119055	-0.365009054	0.049946574	-0.232914138	326.0247232	5.835212566	167.9383674	0.026088777	0.285504823	0.478689901	0.122497988	0.072637311	0.01887783	2.53046037	13.48371584	23.65523917	118.6106567	36.09303769
150	0.627951388	0.332708802	-0.394140945	0.006071551	-0.326589098	304.1377202	7.961448167	192.5837844	0.006776387	0.409907571	0.396561358	0.155470202	0.042626905	0.014944491	4.089407955	14.64923374	22.80979368	118.2528915	35.83516757
151	0.632463448	0.374238252	-0.429873632	-0.030659791	-0.404888246	285.9544786	9.263369093	158.300434	0.021010106	0.472003069	0.373772707	0.133287661	0.042740631	0.015446495	2.065563655	12.58593376	20.58145051	118.4086151	35.72859433
152	0.667717311	0.291778053	-0.341110768	0.004028887	-0.287678786	189.6085811	4.367483123	143.368724	0.070485484	0.231075542	0.411890438	0.285205644	0.253756314	0.054311455	3.107377724	14.83718482	19.90479401	118.5375748	35.8348715
153	0.602108107	0.290245929	-0.359741294	0.016396697	-0.273426565	186.7274823	3.480791209	156.1195558	0.007940527	0.161527581	0.595583343	0.141112156	0.084176185	0.024182073	2.801566449	14.44794509	21.99892979	118.9585648	36.06186771
154	0.675955128	0.274064093	-0.350450875	0.014590043	-0.259434204	202.582565	2.40632472	164.9939373	0.010373343	0.032332306	0.737404265	0.219972886	0.111859096	0.034799981	3.051510749	14.80321189	22.84541153	118.6967163	35.88614813
155	0.61241265	0.341599192	-0.405802402	0.002586792	-0.33897135	316.6679157	7.888654216	166.652972	0.003688652	0.357779063	0.543852655	0.093081846	0.03343144	0.012411685	1.081503275	11.70439765	19.63307133	118.3873367	35.9271549
156	0.588215967	0.274461392	-0.358105157	0.04028185	-0.233686849	294.5217879	6.239881666	163.527809	0.008989712	0.122587327	0.711893984	0.123139219	0.062246141	0.020940758	2.496630761	13.15838342	23.6291206	118.7976227	36.1499958
157	0.810750076	0.14575949	-0.176627494	-0.020004948	-0.165764439	70.38481794	0.497808276	165.883042	1.53E-04	0	0	0.999764604	5.835869254	0.407559803	61.22905262	30	23.35295628	118.3046494	35.05530431
