# Supplementary material for: Exploring the impact of urban spatial morphology on land surface temperature: A case study in Linyi City, China
Source: PLoS One. 2025 Jan 27;20(1):e0317659. doi: 10.1371/journal.pone.0317659 (PMC11771947; doi:10.1371/journal.pone.0317659)
Supplement: S1 File — (ZIP) [file pone.0317659.s001.zip › 2019.csv]

FID	AOD	NDVI	NDWI	NDBI	BU	gd	pd	px	LU1	LU2	LU3	LU4	BH	BS	PC	SC	LST	jing	wei
1	0.633394435	0.289757019	-0.33288669	0.009967895	-0.279942983	149.6915818	4.076510059	162.927679	0.064331054	0.187023685	0.412977727	0.334996525	0.440417812	0.076190557	8.586587587	16.98221822	24.76298969	117.9392014	35.25979402
2	0.684213023	0.314678458	-0.367165414	0.002817218	-0.311863752	119.0734001	1.098206913	164.0334973	0.029083061	0.040027792	0.492237619	0.43863793	0.367861176	0.08393693	8.824221948	17.62490319	25.1973302	117.9313889	35.38291792
3	0.625613398	0.354825688	-0.392980847	-0.020893495	-0.375712847	231.5080101	7.291206899	183.7913761	0.035462554	0.398780108	0.308749867	0.253294564	0.109638737	0.030137243	2.698618615	13.6016918	24.01052432	118.1140594	35.38245625
4	0.687978305	0.266372937	-0.31397535	0.04079986	-0.225596419	116.3504	2.30318821	136.7859386	0.030525947	0.087184067	0.379710028	0.498022606	0.77639808	0.138160969	4.617606991	19.39468792	25.52726107	118.0792236	35.18212527
5	0.560859803	0.333168675	-0.394715043	0.040509496	-0.29265929	235.6122179	6.797447987	170.2530716	0.019247337	0.313656628	0.498912889	0.168108499	0.050848007	0.021350431	2.04166321	13.4051855	24.85579938	117.7870102	35.24011541
6	0.574643771	0.321809156	-0.378335274	0.030663472	-0.2911892	210.1419361	5.140927733	159.9417898	0.060995451	0.256574721	0.471418106	0.204141246	0.095684085	0.030598096	4.975292318	15.00181702	25.30992418	117.7400131	35.143666
7	0.578489022	0.245710333	-0.310058582	0.061310334	-0.184410701	194.2857111	4.881440376	174.5954636	0.037796974	0.134481711	0.622440901	0.20368393	0.096298561	0.036917526	4.125650821	15.45720539	24.89393352	117.8912964	35.08911603
8	0.582763452	0.268306574	-0.317250946	0.065014318	-0.203291251	201.8717309	6.601510739	167.0219325	0.017231806	0.262047176	0.465846618	0.254122492	0.112686132	0.039114281	2.763182124	14.17864078	25.00625971	117.9803848	35.14078775
9	0.731454346	0.348517911	-0.386881471	-0.035001882	-0.38354625	102.9569991	0.754613037	176.550002	0.021928041	0.012047894	0.550631694	0.415354135	0.289792125	0.070368557	5.355405749	17.00115964	25.23056771	118.0921097	35.28371343
10	0.568637449	0.301885624	-0.368571729	0.055668438	-0.246218125	204.4403996	4.390665881	160.688932	0.008993938	0.14473359	0.695411087	0.136098892	0.066537691	0.02616638	2.044475565	12.30030101	25.24647821	117.744812	35.06916245
11	0.515974501	0.416908146	-0.444921572	-0.033254129	-0.450227079	358.3500737	12.32402251	185.8800722	0.02844658	0.732315357	0.139496465	0.099757898	0.029899902	0.012366897	1.430709797	12.61994089	23.43717667	117.9742889	35.47991175
12	0.655150377	0.341770048	-0.396229282	0.008323654	-0.3334445	165.7980528	4.04584505	193.3749039	0.011732942	0.208991001	0.482667988	0.296603974	0.157995338	0.045200661	5.210675815	16.33465102	24.8837801	118.0119324	35.3934519
13	0.756724948	0.199858261	-0.214388039	-0.006445479	-0.206303739	67.94288651	0.477617684	158.2893139	0.055731417	0.032146364	0.080966769	0.82284851	2.362085086	0.261342703	18.59575062	29.23108808	24.77759232	118.4073715	35.09219474
14	0.759834903	0.206435667	-0.207287508	-0.01048144	-0.216917108	60.75479558	0.435603857	152.3282309	0.116378598	0.020674926	0.061676251	0.799941572	1.885890924	0.227488795	11.09613269	29.22187249	25.10389335	118.4303436	35.00741727
15	0.700564282	0.317433826	-0.325773872	-0.036653484	-0.354087259	56.28730033	0.447802405	151.6276724	0.064878662	0.027830241	0.473977369	0.432835739	0.622649252	0.101952577	6.04180095	17.26836898	25.53015282	118.4890213	34.92102316
16	0.689859534	0.312626321	-0.336638914	-0.04364191	-0.356268231	69.95604715	0.444306101	156.4647508	0.004568671	0.007769769	0.446992079	0.5406094	0.903053002	0.141715591	8.913649674	19.89131773	24.31819565	118.497345	35.12324241
17	0.698910234	0.344053572	-0.363036048	-0.078616382	-0.422675998	76.22811646	0.464576816	159.8376958	0.035016012	0.011469212	0.452609664	0.500836572	0.579111904	0.100169888	7.911446516	18.33215243	24.26508855	118.4657211	35.17437193
18	0.656152031	0.348106715	-0.374082049	-0.083826464	-0.431932919	92.61484016	0.831922584	180.3572848	0.072546901	0.018369054	0.509146842	0.399498247	0.370171514	0.074509256	5.710614034	16.01017835	24.5359522	118.5149002	35.308813
19	0.702769475	0.299610846	-0.318192832	-0.030208775	-0.329819621	64.51038388	0.416508753	152.9607162	0.002556328	0.006066931	0.364509093	0.62677828	1.19326155	0.181356787	6.677291793	25.21917808	24.93837214	118.4750366	35.06362022
20	0.680255165	0.284418382	-0.300689344	-0.016345143	-0.300763471	59.97707808	0.488277049	158.2685497	0.07625932	0.071403063	0.362274584	0.489830051	0.62604507	0.108607108	7.442622958	18.52084542	25.15796824	118.5151291	34.99660829
21	0.643091703	0.301375271	-0.325967895	-0.017573405	-0.318948676	64.26824189	0.48645976	163.3495221	0.047295663	0.060008402	0.355963998	0.535385673	0.603995817	0.110750237	7.152519311	17.35613089	24.27357291	118.5607834	35.08618203
22	0.677889621	0.393319512	-0.411806659	-0.101184252	-0.494504327	74.80088866	0.571230626	162.4938087	0.010017633	0.00229782	0.629577143	0.358049557	0.446423198	0.083849096	4.401123712	15.90847011	23.90287157	118.5630646	35.21453835
23	0.635471145	0.390592089	-0.407901042	-0.097624557	-0.488216248	69.43541018	0.466300894	168.0434896	0.034934487	0.010095599	0.555326132	0.399586128	0.41696485	0.088758408	4.139169482	16.06104311	23.69075727	118.6060715	35.16575124
24	0.610122624	0.307599499	-0.358893124	-0.025155712	-0.332755866	113.5697812	2.166963788	182.8903133	0.046061031	0.058094278	0.426329854	0.468834631	0.887614303	0.117210471	10.51795025	18.92605024	25.19368656	118.82061	35.18690702
25	0.641313486	0.332160065	-0.390632129	0.005828737	-0.326327551	45.92773296	1.430482431	163.7236617	0.0177909	0.015818145	0.583899554	0.303167791	0.244365559	0.057021757	4.935001645	16.42501896	26.10932279	119.1255493	35.12798122
26	0.633880778	0.33373213	-0.384633741	-0.03630644	-0.370052051	118.3353245	2.196001236	191.8611065	0.039740752	0.052146219	0.489476242	0.310776863	0.245656573	0.051201816	6.41962383	16.27258295	23.63196092	118.7868729	35.33538073
27	0.581679282	0.321581199	-0.389994767	0.012189589	-0.309392449	87.92284207	2.789380565	173.1064631	0.044234887	0.04925423	0.70965336	0.196514997	0.190006179	0.041466427	3.81375098	14.04702502	25.98182848	118.960556	35.16338805
28	0.612943312	0.304263095	-0.365267473	0.014344326	-0.289923588	88.11846893	3.643351534	172.0874625	0.036981684	0.161343738	0.400144376	0.389417535	0.373445501	0.077236652	4.871570162	15.95959596	25.26117253	119.0767059	35.20598441
29	0.62890679	0.341425248	-0.381453742	-0.046980953	-0.388406347	79.21541719	0.770276986	190.253348	0.048487325	0.014672462	0.655189557	0.28134198	0.270995371	0.062870721	8.053826483	17.63098096	24.1355474	118.6775513	35.1280327
30	0.595735508	0.32441762	-0.393938834	0.020113749	-0.304303925	77.02281446	2.087092705	173.7147756	0.028863246	0.016738174	0.737485127	0.172694963	0.155791826	0.036229404	3.799521564	14.82296535	25.56015579	118.8643799	35.07468088
31	0.564405899	0.341028075	-0.406553774	-0.003297289	-0.344332819	181.7836358	4.056295543	183.639284	0.016765801	0.11887817	0.633690459	0.206262857	0.147767167	0.036164265	3.761453025	14.22345552	21.74160284	119.0333481	35.32605692
32	0.641173793	0.345020088	-0.400686972	3.31E-04	-0.34468966	44.09217846	1.505746242	162.6632237	0.04095484	0.00977837	0.679569807	0.268876487	0.205062728	0.051968203	3.90500319	15.20266027	26.08302161	119.021225	35.08190258
33	0.681006165	0.363648233	-0.404138842	-0.058304956	-0.421953187	99.10990381	1.004557555	158.7904762	0.023499104	0.003633699	0.64039017	0.303596682	0.227445832	0.051995432	4.98653286	16.60295481	24.38557828	118.6269836	35.32492328
34	0.642570798	0.382391839	-0.418000586	-0.080283172	-0.462663199	84.00417451	0.880868571	179.4592856	0.016887813	0.003909655	0.598442454	0.380674643	0.359933228	0.078517881	3.303151481	16.05609374	24.41627871	118.7151718	35.21855744
35	0.628335183	0.360033191	-0.407084949	-0.056440694	-0.416473543	119.5303012	2.106224773	212.2411894	0.014343227	0.060404633	0.510225255	0.414830746	0.284481832	0.059355371	5.430973772	15.57733538	24.63521021	118.7797089	35.26692709
36	0.552450935	0.276897148	-0.339956722	0.014929306	-0.262242576	167.9732497	4.520675081	185.2914544	0.083300862	0.164494165	0.559874105	0.171759354	0.141351182	0.034470769	2.364901566	13.85701071	23.5759474	118.9319687	35.28372595
37	0.59504142	0.306011057	-0.367031054	0.018809274	-0.287198218	104.5534565	3.761262499	169.4500171	0.043438684	0.090184278	0.547118754	0.310162382	0.291320568	0.061442756	2.355710914	14.15915442	23.34278823	119.1336746	35.27241887
38	0.671205106	0.394165274	-0.419103957	-0.100640351	-0.49480705	81.40726748	0.629949158	172.9498711	0.051418148	0.01829606	0.531647354	0.398558863	0.278432494	0.067812032	5.074185671	16.81409452	24.16326064	118.6626129	35.26678403
39	0.588891963	0.28242971	-0.361882299	0.025503169	-0.25692666	112.2957571	2.113860273	178.6806097	0.028917411	0.006903939	0.793514644	0.170525631	0.143965501	0.035228927	3.846871255	14.75480644	24.82180868	118.7578049	35.07359366
40	0.783739995	0.313064302	-0.316191404	-0.071936047	-0.385000349	44.76405819	0.763060246	163.4499567	0.010082139	0.031063755	0.388846006	0.569834875	1.230294515	0.160406306	24.02588193	23.59198407	27.01342614	118.046196	34.8405818
41	0.665428462	0.253230378	-0.309476651	0.042735784	-0.210495232	100.0635908	2.313756462	161.4905369	0.017887173	0.112011293	0.598700766	0.269737728	0.21005349	0.052914061	3.746615325	14.5739537	25.98703997	118.0077438	35.00132128
42	0.707925587	0.461294394	-0.446476605	-0.151303646	-0.61259804	35.4403274	0.666990157	168.7311059	0.00425409	7.55E-04	0.601299396	0.276149372	0.230072133	0.050018425	7.351605542	16.78592396	26.54363422	117.8732224	34.72024349
43	0.745861028	0.416187319	-0.405069701	-0.124621147	-0.540808465	36.22178396	0.463768233	162.0845046	0.004803966	0.009316332	0.709121612	0.171796779	0.23543041	0.047914746	6.856646926	16.7521841	25.86636626	118.0981445	34.68582269
44	0.771461808	0.37470282	-0.357427593	-0.105226577	-0.479929397	44.71259132	0.797287935	169.695776	0.005874106	0.009770713	0.666676418	0.315369122	0.423904126	0.085889658	9.755681541	17.71124602	26.99574752	118.1399078	34.80369651
45	0.735321315	0.342771209	-0.347032288	-0.067609577	-0.410380786	54.45886466	1.107616222	160.5160546	0.001351457	0.011207741	0.603416325	0.382711115	0.493216942	0.09320857	7.278880126	18.08621744	26.75005871	118.1664429	34.87748448
46	0.631704582	0.249301583	-0.312508118	0.069589489	-0.179712094	130.0801953	3.678964138	172.5392534	0.016601151	0.165701348	0.608309153	0.204577387	0.121257144	0.037058417	3.574290246	14.75244865	25.49309315	117.8935547	34.98134703
47	0.723248365	0.255956269	-0.270881751	-0.011924368	-0.267880637	74.68006318	2.591814666	162.0156422	0.087410312	0.16741679	0.430991549	0.31284573	0.13726861	0.042389017	5.219725149	16.59109848	25.92973332	117.8566284	34.8849035
48	0.789553853	0.349379312	-0.358337037	-0.08500493	-0.434384242	45.62809243	0.719559714	155.9354947	0.004727086	0.018785956	0.510827058	0.465524248	0.251263142	0.065187388	7.448904834	17.73862486	26.63238105	117.9440994	34.82988766
49	0.72017473	0.365988501	-0.382508019	-0.05661771	-0.422606211	54.91753063	1.560687342	161.7437384	0.008109026	0.055973378	0.549144652	0.310810866	0.144416093	0.041062905	5.431442595	16.68295054	26.44583319	117.8352051	34.80577491
50	0.714548201	0.491620587	-0.46896637	-0.19328307	-0.684903656	34.75649983	0.532277482	164.2241525	0.0039865	3.96E-04	0.727232997	0.199106758	0.181710966	0.044679244	7.777037542	16.85210265	26.50681747	117.9774475	34.70840656
51	0.723358194	0.37600784	-0.3825706	-0.099351051	-0.475358702	42.68839707	0.474635497	164.9216812	0.019268024	0.01251331	0.722824515	0.245235397	0.337658503	0.066369028	8.830399151	16.79683827	25.265359	118.2195892	34.74096106
52	0.615478484	0.212048748	-0.22800929	0.029307601	-0.182741146	110.0228813	3.939236565	160.5593664	0.14116579	0.133576436	0.443866954	0.260296001	0.131961452	0.039127618	4.347461068	16.24618084	25.56809919	117.7586365	34.89719435
53	0.644785058	0.237251351	-0.29776265	0.073544337	-0.163707014	102.350666	1.867421127	177.5463384	0.033030048	0.058920983	0.661389245	0.244212187	0.190510475	0.050854051	3.86422291	14.42337547	25.92350615	118.0660477	35.05040192
54	0.703932111	0.303452083	-0.329165438	-0.020340085	-0.323792168	65.85553413	1.947504092	171.692056	0.024570211	0.058505495	0.538667904	0.37659005	0.400976155	0.077981624	6.350863638	17.53060748	26.55451665	118.0286255	34.90982228
55	0.796953202	0.423556437	-0.394886926	-0.162510656	-0.586067093	38.50721708	0.471928181	158.3893153	0.006962411	1.12E-04	0.756606878	0.236160346	0.285754773	0.061768386	3.614377959	15.32387931	26.97448381	118.0557327	34.76421066
56	0.607724925	0.280804371	-0.328037849	0.049613868	-0.231190502	152.9634982	6.076043521	160.6591275	0.033043273	0.299686867	0.4589717	0.200174175	0.093269605	0.034474501	2.930259395	13.20021005	25.27384172	117.7858124	34.9803282
57	0.815377878	0.192529716	-0.20458844	0.020166053	-0.172363663	73.71266517	0.578328186	155.5142915	0.044946598	0.019481887	0.018474362	0.916713128	4.11918567	0.367693425	31.46126242	29.89714862	26.07520558	118.2699585	35.09732352
58	0.740868923	0.087441615	-0.058038447	-0.076323966	-0.163765582	67.74165012	0.675160798	121.7623566	0.287697243	1.63E-04	0	0.712028968	4.828689466	0.252292688	100.5844222	30	25.40403254	118.3499374	35.04904793
59	0.759585682	0.198209031	-0.199031108	-0.03541754	-0.233626572	70.65715517	0.518863009	160.2356933	0.107860621	0.01751745	0.015851521	0.857708271	2.504218687	0.218942774	26.44942721	26.79779476	25.17358005	118.3489075	35.1283553
60	0.711942386	0.29106225	-0.310700834	-0.041468113	-0.332529866	78.00568595	0.75924816	167.0859104	0.070155171	0.018888685	0.348627528	0.560474103	0.642054228	0.115652153	6.956064778	17.16595721	24.6475508	118.4057236	35.20522545
61	0.744490927	0.29315899	-0.305433524	-0.017624906	-0.310783781	74.82068829	0.518300947	146.5098116	0.09016133	0.02995706	0.242997782	0.636666323	1.42543256	0.197517224	11.4439674	26.84149566	25.43296577	118.2896347	35.19215027
62	0.694718361	0.335001192	-0.365416594	-0.014651502	-0.349654895	102.9269479	1.379493177	171.388229	0.049530081	0.036801721	0.476457043	0.437150632	0.805817389	0.111474102	8.979225327	18.55052006	25.08723232	118.3339233	35.25865166
63	0.773142676	0.240900729	-0.262856954	0.043097458	-0.197803271	83.72696754	0.647874765	149.8471049	0.039410008	0.029460159	0.121420321	0.80907036	2.246863527	0.299217775	11.89121439	28.37738014	25.95050782	118.1994095	35.14933063
64	0.729132837	0.246588516	-0.282417834	0.058081374	-0.188507148	87.4826596	0.970412491	151.6914137	0.012257945	0.032117423	0.343034948	0.611830264	1.253465109	0.184398442	5.102062094	20.72405925	26.23703215	118.1774368	35.07300092
65	0.650929689	0.368202222	-0.400694592	-0.044016036	-0.412218434	100.6364759	1.391075483	139.9278428	0.02998464	0.019625575	0.609538604	0.340304234	0.335849243	0.069663239	2.940025809	13.8069107	24.98126157	118.4072113	35.29578198
66	0.743575243	0.338756392	-0.3745557	-0.015515502	-0.354271752	95.55707088	0.633955429	166.0221148	0.0115593	0.010158387	0.474824144	0.503428603	0.66318992	0.124715764	7.062035963	18.60967752	25.2654524	118.1809082	35.26198524
67	0.694943321	0.308950906	-0.367070639	0.016070508	-0.292878567	124.0001621	1.685498724	181.237558	0.028523547	0.0125426	0.607950575	0.350935576	0.355051136	0.074196119	4.444364922	15.95705499	25.04014572	118.2572098	35.30800586
68	0.663101251	0.313034154	-0.353317867	-0.009554148	-0.322588504	75.01984577	1.673290431	179.8390663	0.025698766	0.040446558	0.528585772	0.405137585	0.764593324	0.106049713	12.24575597	18.91805471	25.20800563	118.6619644	34.90814175
69	0.714720455	0.303213523	-0.323537829	-0.025164432	-0.328378206	60.58046837	0.565320389	170.8399933	0.053791317	0.012247837	0.487052811	0.446807184	0.798220959	0.123970718	7.756973029	20.26038514	25.67470953	118.5864639	34.93132172
70	0.637164077	0.361880825	-0.402584147	-0.026276256	-0.388157081	44.32254103	1.030197723	159.9627152	0.032367416	0.003065217	0.724912375	0.208126502	0.236717664	0.049855468	3.295943603	15.10522144	24.16906423	118.7391434	34.86142813
71	0.657719182	0.381507523	-0.414150455	-0.053104504	-0.434612173	41.23967538	0.924964562	171.0606253	0.039571089	0.003778928	0.731996724	0.200806592	0.166296681	0.041869922	4.505733629	16.25849307	24.3891187	118.7063904	34.7667311
72	0.632862272	0.338779618	-0.382563392	-0.022514693	-0.361294312	58.17517598	1.082820514	175.7539512	0.036792927	0.012267684	0.722440845	0.146349504	0.144878969	0.032509254	4.232050868	15.31355646	25.26173902	118.5915833	34.7412839
73	0.647004939	0.390261797	-0.40545731	-0.0874469	-0.477708697	61.34969541	0.850750971	155.5640622	0.026238993	0.003180985	0.760864972	0.209547175	0.25595545	0.052899249	4.916416828	15.75242824	24.79170644	118.4936676	34.82167443
74	0.646769821	0.344888769	-0.368249901	-0.030461885	-0.375350653	64.35359526	0.618324339	184.6057849	0.033338464	0.027966507	0.574432209	0.364122503	0.37486075	0.080819487	6.570435079	17.58502089	25.03889615	118.5789719	35.01339544
75	0.585874743	0.255228019	-0.32478747	0.041882171	-0.213345847	98.77299186	1.594467534	204.8629167	0.029742966	0.017792759	0.755689314	0.196377965	0.161489333	0.041412723	4.642402816	15.59469437	24.55693251	118.6615906	35.02628146
76	0.598932586	0.322661422	-0.384398204	0.02742317	-0.295238877	85.15078132	2.376555543	167.3760536	0.020332763	0.014973417	0.754885477	0.209029852	0.208430694	0.045687183	4.846538742	15.67052585	24.29231233	118.7863388	34.95839035
77	0.644006885	0.35861856	-0.387617095	-0.032631721	-0.391250281	48.99994764	0.670691808	159.5567283	0.025778087	0.003025059	0.777349915	0.193369492	0.203162906	0.047148406	3.885026934	14.89337298	25.54950985	118.6015701	34.81556621
78	0.719333947	0.210694316	-0.227119022	0.005101934	-0.205592382	61.26347161	0.724875247	163.2157256	0.020261508	0.026504364	0.132906776	0.819573641	2.881137163	0.300150541	11.75735401	29.75690656	26.33025226	118.2743454	34.96135301
79	0.686396371	0.296366627	-0.307387448	-0.043736096	-0.34010112	55.08867018	0.589660069	161.7049257	0.028397667	0.010816013	0.42245891	0.537504055	1.340496144	0.170392103	7.534036417	22.58715321	26.1318765	118.2581711	34.89569071
80	0.753492385	0.188796368	-0.202627817	0.003897816	-0.184898694	65.89350465	0.580826311	161.7568655	0.026546887	0.012975869	0.028199977	0.932164816	3.326259642	0.323158029	25.02644036	30	26.07988503	118.3073196	35.01005574
81	0.668828176	0.301454936	-0.310750085	-0.049688612	-0.351143548	55.77610681	0.573252438	165.3019773	0.044602514	0.018902698	0.47930402	0.457079908	0.727243425	0.123101179	19.06290934	23.96459345	25.31964975	118.3450165	34.91006357
82	0.697646302	0.260284807	-0.27033341	-0.020680904	-0.280965711	59.52269549	0.483206752	152.656454	0.065772288	0.03581534	0.258194511	0.640109361	0.880908693	0.141096705	14.09734268	27.65703777	25.49074221	118.3771896	34.95886201
83	0.698348326	0.258958363	-0.294362568	0.034577639	-0.224380724	82.35196951	1.28633976	144.6022767	0.015634033	0.045788082	0.388018419	0.547443806	0.793559682	0.13236707	8.557064391	19.79421351	26.35123007	118.1927032	35.00871629
84	0.695051913	0.312982176	-0.338793276	-0.016681811	-0.329663986	72.97808198	1.34282914	157.6246845	0.011206457	0.035981706	0.616582063	0.335379467	0.365512299	0.075247952	7.298909763	16.88950537	26.45188859	118.1517334	34.95151826
85	0.699846481	0.408050488	-0.399965874	-0.112021276	-0.520072086	47.99458643	0.706350991	166.8147898	0.006118004	0.012984261	0.692273847	0.288486086	0.436465502	0.077145726	7.858828279	17.76565157	26.06910701	118.226387	34.81157184
86	0.665003422	0.317682448	-0.324192407	-0.046253236	-0.363935684	51.44598095	0.812422344	170.3847062	0.136857202	0.014851787	0.590124355	0.25795511	0.373798522	0.071756127	6.879518395	16.99015043	25.0671287	118.3136597	34.83565339
87	0.555697455	0.36784068	-0.413276958	-0.040141486	-0.408012265	230.0671578	4.076978669	172.8069087	0.063374095	0.167218487	0.374766703	0.394392433	0.454103782	0.081623565	8.039690679	16.51115328	25.90748479	117.9789276	35.71808687
88	0.559033405	0.371406284	-0.438012137	-0.024788271	-0.396194555	233.6188	2.394132892	186.7099769	0.009887166	0.084405532	0.55771224	0.239828287	0.191456927	0.05075482	4.56333553	16.44839716	24.58578984	117.8628082	35.81074385
89	0.463179901	0.458885773	-0.499811778	-0.063146336	-0.522032109	381.7878448	9.178326441	163.5099396	0.009209253	0.495264096	0.364634304	0.126034171	0.027614469	0.010154014	2.530050983	13.13407174	24.30579147	118.1463165	35.95371093
90	0.486734288	0.433093429	-0.477039251	-0.045424732	-0.478525292	287.674401	8.325996512	175.3340288	0.013411704	0.470214403	0.316681235	0.19657093	0.088472672	0.025561454	2.890690587	13.40282162	25.2754886	118.1753845	35.80806713
91	0.520713657	0.362823196	-0.392917446	-0.044747888	-0.407572603	225.3227347	5.340133578	159.8066086	0.103268259	0.310674024	0.433684182	0.152019609	0.052628475	0.017381993	2.054786207	13.08044175	23.78327565	118.1061783	35.56687444
92	0.524532245	0.427881532	-0.48137251	-0.038922956	-0.466804508	281.3218803	4.906672766	190.1244329	0.016840702	0.221609919	0.522067549	0.191700634	0.068278875	0.022485095	2.169235159	12.85608991	24.92028871	117.9409866	35.82708511
93	0.482439376	0.477920751	-0.518044305	-0.054966578	-0.53288831	362.0945635	8.015042587	162.9552242	0.009443227	0.538077861	0.345388906	0.101075769	0.015336778	0.007409885	1.480013564	12.52663759	24.27735841	118.0635681	35.88654919
94	0.500097318	0.471573072	-0.499079487	-0.074167848	-0.5457541	298.0627471	8.224051743	158.0274323	0.036155771	0.425362833	0.354053969	0.184221545	0.031188338	0.013954533	1.88678183	13.33148255	24.53234711	117.9743805	35.59846046
95	0.520392617	0.418181696	-0.471690542	-0.024302098	-0.442479022	291.2801384	5.850903343	156.7841919	0.008766412	0.236027072	0.59389934	0.158601318	0.060070433	0.022375923	2.121049917	13.08266105	24.25186041	117.8338013	35.66988584
96	0.508886013	0.425114522	-0.457428377	-0.0664524	-0.491566922	247.5767065	6.440951578	180.478958	0.082954169	0.317669245	0.409785975	0.18751189	0.059079038	0.026036165	1.06004549	11.55921641	25.53833338	118.0835114	35.77121456
97	0.624117738	0.31536651	-0.373454628	4.47E-04	-0.314919684	192.0077757	3.601903245	144.1574724	0.017236316	0.183769034	0.393084999	0.342727217	0.579489044	0.087901312	10.83649138	18.2482272	24.95760971	117.6211319	35.48715415
98	0.588155452	0.379310257	-0.436055519	-0.023172862	-0.402483119	204.5263281	3.273487449	186.6525655	0.013040455	0.162128231	0.588449638	0.213796296	0.22579672	0.050782336	6.962179588	14.98240337	25.16727592	117.6338577	35.63027694
99	0.55539142	0.436444793	-0.479376196	-0.047845989	-0.484290782	274.6429986	6.547592073	203.4698734	0.01907851	0.500261099	0.327031894	0.148525135	0.101215151	0.027366801	2.512260192	14.2140003	24.20327024	117.7078552	35.66536936
100	0.622382561	0.368670907	-0.418790501	-0.030859808	-0.399530715	188.8075622	2.636379085	199.7836149	0.034135383	0.137932841	0.541649302	0.28631043	0.214406595	0.056526479	8.050228528	17.06524337	24.16735973	117.7209396	35.5853435
101	0.53474694	0.423353763	-0.456144515	-0.043738481	-0.467126552	373.5455751	10.82720497	200.6495155	0.011720244	0.569085734	0.289105138	0.129843687	0.060850677	0.021496712	1.89765981	13.01934889	23.23918904	117.8356781	35.54090778
102	0.648743068	0.324301164	-0.38095135	-0.002941328	-0.327241795	153.2775305	2.083054265	180.1106315	0.028756027	0.057992785	0.629563501	0.28363551	0.186482221	0.056336126	5.853934282	16.3506288	24.64884783	117.861351	35.44926659
103	0.60779207	0.35739992	-0.405890043	-0.013985286	-0.371377668	184.8613236	4.418801005	156.7670761	0.030877676	0.260109354	0.487949508	0.220399063	0.174211803	0.044771364	4.970332822	15.20735786	24.70751038	117.8090134	35.33837098
104	0.57670032	0.344135867	-0.399494508	-0.007938631	-0.352074274	218.4893516	6.288531987	161.0154421	0.027665131	0.377459629	0.429953059	0.164627877	0.086754952	0.031799735	4.209144959	15.37969734	25.09425795	117.7329407	35.37902081
105	0.665925555	0.319701716	-0.375258997	-0.027749448	-0.347451164	141.7369109	0.98272581	166.553496	0.031697925	0.007554949	0.710581349	0.250142129	0.227849704	0.062642955	4.670720322	15.92877301	24.39253764	117.7434464	35.47910928
106	0.530632408	0.29620269	-0.352847719	0.036190646	-0.260021295	257.7095974	6.895473807	170.476609	0.085751807	0.350545592	0.410494347	0.150618399	0.091328362	0.028185539	4.221205622	15.73089539	25.65839896	117.5945892	35.38589302
107	0.530044194	0.339911967	-0.408871809	0.035271382	-0.304641019	256.500111	6.371864651	166.4549487	0.030584884	0.297636507	0.485874555	0.162910124	0.08174884	0.026805495	3.723564581	15.37831621	26.40428434	117.6377945	35.23119618
108	0.526275243	0.318287523	-0.400688385	0.056849634	-0.261437889	267.4525307	6.105166837	167.5515152	0.007942771	0.395495214	0.414003436	0.148106412	0.083944087	0.026133634	4.319559508	14.98100754	26.89731376	117.5329285	35.25728939
109	0.527533693	0.330583706	-0.403131128	0.048600498	-0.28198352	262.8275443	5.418737075	186.543001	0.017880691	0.282847083	0.514632139	0.111386503	0.073774284	0.022414084	2.252253002	13.90768404	26.72247202	117.5062637	35.35769385
110	0.553354887	0.346218362	-0.405740023	0.026037312	-0.320180815	233.7073212	4.66790244	149.6711905	0.043052212	0.242816508	0.532923706	0.13982855	0.079896006	0.024279992	2.108285561	12.06609934	25.77821252	117.4997177	35.4627325
111	0.65302076	0.363264384	-0.379284465	-0.084291961	-0.447556346	43.0480994	0.722177031	170.2258511	0.035818067	0.0304111	0.596656967	0.334359496	0.593328538	0.086951753	9.68249289	17.30040627	23.68179183	118.3660507	34.65198202
112	0.660518165	0.348180849	-0.359379721	-0.065521572	-0.413702421	35.79332338	0.445433178	157.1939339	0.038526066	0.03148863	0.577156128	0.352606799	0.547885867	0.093397673	10.25502563	18.70994222	23.18740441	118.2705154	34.61006762
113	0.624479272	0.328129161	-0.357044133	-0.015171665	-0.343300826	33.66990073	0.528831231	161.2357806	0.044731802	0.236434291	0.402888088	0.246461416	0.38463607	0.065549508	10.24895805	16.63813456	23.74734295	118.1425095	34.59839406
114	0.677332311	0.35658441	-0.35218287	-0.098273383	-0.454857793	53.40937837	0.502465402	163.8874308	0.098230168	0.028052506	0.565295778	0.307807597	0.445144623	0.080802003	6.990617642	17.13241948	24.50666921	118.403801	34.84739873
115	0.652665848	0.405045982	-0.409664708	-0.127532626	-0.532578609	29.86287731	0.383874102	147.4077937	0.007425864	1.35E-04	0.745362108	0.174197152	0.194138531	0.042430162	4.77777448	15.55170949	22.62386932	118.2227859	34.43352805
116	0.630760273	0.35366982	-0.373597443	-0.040685659	-0.394355479	34.61142709	0.450262623	158.6143647	0.016374292	0.052579583	0.568190873	0.362678912	0.380338307	0.081186866	7.472642123	17.34790153	23.27236165	118.2102203	34.59621991
117	0.63063283	0.397627825	-0.416191372	-0.103979945	-0.50160777	38.91060172	0.575167614	175.3516578	0.030699161	0.007953469	0.720995937	0.239706552	0.274155773	0.053048988	5.548399152	16.19053884	23.54250153	118.3697128	34.54575868
118	0.651640796	0.450935609	-0.436291896	-0.151613265	-0.602548874	44.83087242	0.430538299	156.9100146	0.053065844	0.004728338	0.756058023	0.185894094	0.22646879	0.046883821	6.848133561	16.42011465	23.7414203	118.3412781	34.75046344
119	0.656072016	0.352806035	-0.378130917	-0.074616857	-0.42742316	35.73544121	0.715061099	173.9961987	0.044626529	0.004539905	0.727221076	0.222796137	0.190994575	0.044580125	5.833823999	15.71263874	23.11782066	118.3524628	34.46872651
120	0.650140148	0.298598496	-0.315893635	-0.037807916	-0.336406413	40.06718808	0.479471333	159.4153895	0.10919329	0.072783349	0.551890698	0.259511954	0.298769741	0.065282561	6.10327731	16.92056114	24.44409817	118.2334061	34.68334222
121	0.641692728	0.400755825	-0.408215964	-0.102206599	-0.502962424	29.75035656	0.372901956	153.1868464	0.022638263	0.012491251	0.667452973	0.159317016	0.229136517	0.038956259	6.175885874	14.64223423	22.63921356	118.1949921	34.50814807
122	0.664068423	0.426404694	-0.427830253	-0.131001346	-0.55740604	32.37182703	0.393651547	154.0980169	0.011926693	1.64E-04	0.74327062	0.244439338	0.248780111	0.055696473	6.416999687	16.35487473	22.58828336	118.2767334	34.51925
123	0.628687457	0.419302677	-0.427681162	-0.122355298	-0.541657976	61.68125893	1.716883886	196.5140581	0.029630585	0.04674955	0.756641364	0.166824508	0.16397995	0.036487886	4.07901359	15.07235658	24.20162954	118.4517136	34.7336827
124	0.655389089	0.345465263	-0.38433099	-0.033033998	-0.378501956	128.657858	2.317591086	157.0418985	0.032620895	0.138982549	0.204939515	0.62115497	1.005476396	0.143495145	15.02786286	21.50549516	24.93383991	118.4544754	35.55544879
125	0.526482241	0.391470103	-0.4480946	-0.018931108	-0.410399933	203.0229474	4.730289063	165.2952128	0.02661609	0.185162656	0.605036	0.180456888	0.056496608	0.020305641	1.828067777	12.42823651	23.66363576	118.1929703	35.67547775
126	0.542530034	0.397466453	-0.449781883	-0.030130995	-0.427601052	204.0821207	6.079393001	166.4931757	0.005964613	0.404175724	0.434660332	0.154418221	0.041291542	0.016427744	1.781495058	13.11175723	24.10659726	118.2815933	35.54618405
127	0.558823741	0.339078862	-0.403067142	0.007125783	-0.331953079	183.4472068	5.063112838	175.3716136	0.013397265	0.26128342	0.543314865	0.181104472	0.050936713	0.019240262	2.37847814	13.31227167	23.65631461	118.2095261	35.46788281
128	0.629479584	0.326429127	-0.383971641	-0.003485433	-0.329914428	125.9825511	2.357648972	166.5291959	0.017965369	0.115390608	0.591832637	0.274112802	0.139645185	0.0412971	4.383445831	15.01495568	25.02205981	118.3276749	35.3856184
129	0.601547598	0.344183394	-0.393951506	-0.024731764	-0.368915585	137.9744393	3.408811924	161.1453561	0.0395619	0.148360945	0.517140206	0.293664301	0.166826712	0.048177562	4.812668448	16.12623011	25.27654743	118.3804703	35.46100381
130	0.642167011	0.353812054	-0.398600314	-0.04636371	-0.400175764	107.6116809	1.759572866	153.8276399	0.010475285	0.068697696	0.627694942	0.2926306	0.167666022	0.045239305	3.298985625	14.39482221	25.43953209	118.4453049	35.3816495
131	0.64280449	0.380303303	-0.422043751	-0.072876019	-0.453176748	111.8138317	1.223722437	176.5934246	0.038209516	0.066251619	0.526580419	0.364531936	0.264276984	0.059535706	4.829153997	15.71840531	25.28300473	118.5192719	35.45015526
132	0.680877314	0.417127819	-0.459972367	-0.075476248	-0.492600285	114.7335867	0.736210449	200.1350763	0.010978002	0.00983107	0.417884231	0.561307436	0.204562955	0.060103915	3.959476739	15.88320704	24.37936762	118.5796204	35.51579091
133	0.654720488	0.421394967	-0.472209496	-0.065223058	-0.486618025	128.2463391	1.038065087	161.2745441	0.003117778	0.016727341	0.650290712	0.324037595	0.173338499	0.050407549	6.33208794	16.62178931	23.79882397	118.6631165	35.50407771
134	0.616362653	0.403808743	-0.459872395	-0.053189489	-0.456993828	139.7166543	1.247117178	193.3892398	0.005889836	0.008876874	0.67915885	0.306119583	0.14849508	0.045637623	3.538104471	15.42166606	23.62462727	118.6556702	35.60182593
135	0.660231239	0.375641284	-0.42541293	-0.060596244	-0.436237529	112.788942	0.59423601	187.2360807	0.013759148	0.02201411	0.256476442	0.707787152	0.292160422	0.077188984	7.964484702	18.76793629	24.10927272	118.5705032	35.60649504
136	0.55485077	0.390528513	-0.440081911	-0.044954235	-0.435482748	200.4398489	5.408463551	157.8654218	0.020964871	0.260415542	0.464710776	0.252980199	0.117504889	0.034018014	3.350338427	14.54312909	24.05323648	118.4523544	35.63748318
137	0.567358973	0.371108912	-0.423483945	-0.043970075	-0.415078987	186.3855626	5.597874102	168.9798562	0.026505168	0.245351788	0.471482089	0.254584875	0.092169424	0.029906231	3.393294809	14.42489991	24.02535011	118.3458481	35.60808218
138	0.521976609	0.401915002	-0.457751388	-0.035181236	-0.437096237	258.0603441	7.982628235	196.168966	0.007828125	0.364470612	0.457893898	0.168936348	0.055591699	0.01986497	3.11750361	14.6139491	23.53335951	118.2878647	35.68923949
139	0.571212227	0.323087898	-0.381191517	-0.043192135	-0.366280283	172.6204878	2.475457678	195.747815	0.050501208	0.11320449	0.366726473	0.469088563	0.828582393	0.112141716	12.02401134	18.29221488	23.99235336	118.6255951	35.84243312
140	0.507664259	0.402870351	-0.45843666	-0.059737015	-0.462607712	249.4300151	3.711110175	175.7863484	0.010819364	0.117140792	0.621999278	0.244983563	0.174255466	0.045243359	5.449676665	16.07139385	26.52079517	118.7345657	36.07488321
141	0.530568269	0.402919569	-0.461851245	-0.073544007	-0.476463575	215.1468924	2.641676572	148.4895386	0.007297926	0.042509072	0.705728182	0.244580217	0.179227651	0.044763133	5.553824395	16.5123634	25.60995592	118.6972961	35.96857725
142	0.600040695	0.3610154	-0.415681073	-0.046389354	-0.407404755	152.8492303	2.351571715	180.8347688	0.02165459	0.129810388	0.427002282	0.420214181	0.496974316	0.089371284	7.867427804	17.81393439	23.74997344	118.58255	35.70747809
143	0.558308665	0.377522369	-0.440391207	-0.037184507	-0.414706447	181.5337865	3.820826399	154.0358348	0.022033427	0.173695264	0.51558084	0.288416271	0.186501162	0.046831689	4.421687283	14.9421889	23.46050123	118.5073929	35.78976707
144	0.491572236	0.39514797	-0.439134519	-0.049209866	-0.444357971	262.0825942	6.465782576	166.1852096	0.089248309	0.315782737	0.433749393	0.109407647	0.074535959	0.020011351	3.384428123	13.81465792	24.77879832	118.537674	35.96864626
145	0.491362674	0.415299339	-0.474647446	-0.038643994	-0.453943333	274.147132	7.263254934	164.486831	0.00504365	0.295719291	0.575838011	0.123500677	0.046414543	0.014426085	1.611107016	12.19592679	23.75787055	118.4277954	35.82668504
146	0.596329615	0.405442035	-0.462254953	-0.052905477	-0.458347151	149.3498386	1.396969958	180.4758412	0.009849986	0.016246354	0.669390631	0.278126205	0.151167169	0.045629562	4.044024691	15.98867799	23.53379092	118.7242279	35.67799661
147	0.530374446	0.385433431	-0.44785288	-0.02734859	-0.412782021	234.3793172	3.75180663	186.6643096	0.010398682	0.150176747	0.695167239	0.14153936	0.109980014	0.02827641	3.657039136	14.49068292	25.31857673	118.8274155	36.01210358
148	0.465531025	0.410845068	-0.465533218	-0.038076556	-0.448921624	368.7598959	9.372299931	179.1764133	0.007334537	0.476176506	0.390137074	0.12462017	0.03197404	0.011729241	2.342558035	12.63089032	24.47741335	118.3268585	35.83904751
149	0.482673747	0.401809758	-0.461938701	-0.025797749	-0.427607014	326.0247232	5.835212566	167.9383674	0.026088777	0.285504823	0.478689901	0.122497988	0.072637311	0.01887783	2.53046037	13.48371584	26.90427744	118.6106567	36.09303769
150	0.483466425	0.425185057	-0.476572098	-0.043634655	-0.468795928	304.1377202	7.961448167	192.5837844	0.006776387	0.409907571	0.396561358	0.155470202	0.042626905	0.014944491	4.089407955	14.64923374	24.9821364	118.2528915	35.83516757
151	0.507256358	0.430773283	-0.476770815	-0.069134011	-0.499908264	285.9544786	9.263369093	158.300434	0.021010106	0.472003069	0.373772707	0.133287661	0.042740631	0.015446495	2.065563655	12.58593376	23.46066445	118.4086151	35.72859433
152	0.550466973	0.382131747	-0.426737328	-0.053572069	-0.435704376	189.6085811	4.367483123	143.368724	0.070485484	0.231075542	0.411890438	0.285205644	0.253756314	0.054311455	3.107377724	14.83718482	23.51260125	118.5375748	35.8348715
153	0.520410903	0.38387378	-0.441711728	-0.036257827	-0.420131607	186.7274823	3.480791209	156.1195558	0.007940527	0.161527581	0.595583343	0.141112156	0.084176185	0.024182073	2.801566449	14.44794509	24.52506752	118.9585648	36.06186771
154	0.543306255	0.363468756	-0.429502722	-0.062677745	-0.426146501	202.582565	2.40632472	164.9939373	0.010373343	0.032332306	0.737404265	0.219972886	0.111859096	0.034799981	3.051510749	14.80321189	25.00620951	118.6967163	35.88614813
155	0.476541629	0.436319385	-0.490146772	-0.05405302	-0.490372405	316.6679157	7.888654216	166.652972	0.003688652	0.357779063	0.543852655	0.093081846	0.03343144	0.012411685	1.081503275	11.70439765	24.26611791	118.3873367	35.9271549
156	0.497505079	0.391475634	-0.453166433	-0.039017851	-0.430493485	294.5217879	6.239881666	163.527809	0.008989712	0.122587327	0.711893984	0.123139219	0.062246141	0.020940758	2.496630761	13.15838342	26.21847774	118.7976227	36.1499958
157	0.759750446	0.145600902	-0.159687446	0.001159188	-0.144441714	70.38481794	0.497808276	165.883042	1.53E-04	0	0	0.999764604	5.835869254	0.407559803	61.22905262	30	26.19871811	118.3046494	35.05530431
