# Supplementary material for: Exploring the impact of urban spatial morphology on land surface temperature: A case study in Linyi City, China
Source: PLoS One. 2025 Jan 27;20(1):e0317659. doi: 10.1371/journal.pone.0317659 (PMC11771947; doi:10.1371/journal.pone.0317659)
Supplement: S1 File — (ZIP) [file pone.0317659.s001.zip › 2022.csv]

FID	AOD	NDVI	NDWI	NDBI	BU	gd	pd	px	LU1	LU2	LU3	LU4	BH	BS	PC	SC	LST	jing	wei
1	0.469043529	0.358295741	-0.387438039	-0.038469767	-0.396749356	149.6915818	4.076510059	162.927679	0.064331054	0.187023685	0.412977727	0.334996525	0.440417812	0.076190557	8.586587587	16.98221822	25.16131752	117.9392014	35.25979402
2	0.48935462	0.367894387	-0.410255049	-0.033266663	-0.401159944	119.0734001	1.098206913	164.0334973	0.029083061	0.040027792	0.492237619	0.43863793	0.367861176	0.08393693	8.824221948	17.62490319	25.51189324	117.9313889	35.38291792
3	0.444118485	0.420914386	-0.444840475	-0.065647852	-0.486285326	231.5080101	7.291206899	183.7913761	0.035462554	0.398780108	0.308749867	0.253294564	0.109638737	0.030137243	2.698618615	13.6016918	24.92109155	118.1140594	35.38245625
4	0.525938666	0.345369172	-0.376710652	-0.01824947	-0.363630513	116.3504	2.30318821	136.7859386	0.030525947	0.087184067	0.379710028	0.498022606	0.77639808	0.138160969	4.617606991	19.39468792	26.0777989	118.0792236	35.18212527
5	0.431503096	0.395633636	-0.446321714	-0.008002668	-0.403568623	235.6122179	6.797447987	170.2530716	0.019247337	0.313656628	0.498912889	0.168108499	0.050848007	0.021350431	2.04166321	13.4051855	25.02259157	117.7870102	35.24011541
6	0.435912837	0.380952778	-0.428648268	-0.017000764	-0.397873563	210.1419361	5.140927733	159.9417898	0.060995451	0.256574721	0.471418106	0.204141246	0.095684085	0.030598096	4.975292318	15.00181702	25.18910504	117.7400131	35.143666
7	0.465997496	0.333267435	-0.387684444	-0.013228812	-0.346495199	194.2857111	4.881440376	174.5954636	0.037796974	0.134481711	0.622440901	0.20368393	0.096298561	0.036917526	4.125650821	15.45720539	24.96566561	117.8912964	35.08911603
8	0.474132372	0.362968396	-0.40205136	-0.009475389	-0.372440305	201.8717309	6.601510739	167.0219325	0.017231806	0.262047176	0.465846618	0.254122492	0.112686132	0.039114281	2.763182124	14.17864078	25.21795987	117.9803848	35.14078775
9	0.505328594	0.376647475	-0.407859913	-0.049031378	-0.425656527	102.9569991	0.754613037	176.550002	0.021928041	0.012047894	0.550631694	0.415354135	0.289792125	0.070368557	5.355405749	17.00115964	25.96021607	118.0921097	35.28371343
10	0.445744895	0.38184292	-0.438486171	-0.009967801	-0.391763629	204.4403996	4.390665881	160.688932	0.008993938	0.14473359	0.695411087	0.136098892	0.066537691	0.02616638	2.044475565	12.30030101	25.48021303	117.744812	35.06916245
11	0.382344643	0.473263442	-0.493912076	-0.089832862	-0.562529788	358.3500737	12.32402251	185.8800722	0.02844658	0.732315357	0.139496465	0.099757898	0.029899902	0.012366897	1.430709797	12.61994089	22.61640458	117.9742889	35.47991175
12	0.468963478	0.388956467	-0.434893478	-0.028197121	-0.417146352	165.7980528	4.04584505	193.3749039	0.011732942	0.208991001	0.482667988	0.296603974	0.157995338	0.045200661	5.210675815	16.33465102	25.06808774	118.0119324	35.3934519
13	0.506333551	0.264100671	-0.282702639	-0.041314608	-0.305411682	67.94288651	0.477617684	158.2893139	0.055731417	0.032146364	0.080966769	0.82284851	2.362085086	0.261342703	18.59575062	29.23108808	24.34220481	118.4073715	35.09219474
14	0.517173143	0.27312701	-0.28328303	-0.056722901	-0.329845769	60.75479558	0.435603857	152.3282309	0.116378598	0.020674926	0.061676251	0.799941572	1.885890924	0.227488795	11.09613269	29.22187249	24.29746385	118.4303436	35.00741727
15	0.477831866	0.387848369	-0.405235678	-0.094991745	-0.482645355	56.28730033	0.447802405	151.6276724	0.064878662	0.027830241	0.473977369	0.432835739	0.622649252	0.101952577	6.04180095	17.26836898	25.03520688	118.4890213	34.92102316
16	0.519224376	0.353669035	-0.377277682	-0.066611682	-0.420237447	69.95604715	0.444306101	156.4647508	0.004568671	0.007769769	0.446992079	0.5406094	0.903053002	0.141715591	8.913649674	19.89131773	23.80456217	118.497345	35.12324241
17	0.500581308	0.356474147	-0.371017045	-0.092111049	-0.44838383	76.22811646	0.464576816	159.8376958	0.035016012	0.011469212	0.452609664	0.500836572	0.579111904	0.100169888	7.911446516	18.33215243	24.21802708	118.4657211	35.17437193
18	0.486076992	0.366087486	-0.387181353	-0.089565809	-0.455636342	92.61484016	0.831922584	180.3572848	0.072546901	0.018369054	0.509146842	0.399498247	0.370171514	0.074509256	5.710614034	16.01017835	24.48682059	118.5149002	35.308813
19	0.521894664	0.333086104	-0.359656192	-0.047693917	-0.380743862	64.51038388	0.416508753	152.9607162	0.002556328	0.006066931	0.364509093	0.62677828	1.19326155	0.181356787	6.677291793	25.21917808	23.9159024	118.4750366	35.06362022
20	0.501869377	0.358476945	-0.381400289	-0.073127382	-0.431367997	59.97707808	0.488277049	158.2685497	0.07625932	0.071403063	0.362274584	0.489830051	0.62604507	0.108607108	7.442622958	18.52084542	24.14996404	118.5151291	34.99660829
21	0.523984219	0.398649428	-0.41691639	-0.085718825	-0.483818773	64.26824189	0.48645976	163.3495221	0.047295663	0.060008402	0.355963998	0.535385673	0.603995817	0.110750237	7.152519311	17.35613089	23.6125179	118.5607834	35.08618203
22	0.500690003	0.392022617	-0.409098225	-0.101365179	-0.493411818	74.80088866	0.571230626	162.4938087	0.010017633	0.00229782	0.629577143	0.358049557	0.446423198	0.083849096	4.401123712	15.90847011	24.42895938	118.5630646	35.21453835
23	0.511266906	0.396868055	-0.410567014	-0.108761291	-0.50556568	69.43541018	0.466300894	168.0434896	0.034934487	0.010095599	0.555326132	0.399586128	0.41696485	0.088758408	4.139169482	16.06104311	23.82939267	118.6060715	35.16575124
24	0.492767284	0.318176342	-0.357997939	-0.047811793	-0.365801202	113.5697812	2.166963788	182.8903133	0.046061031	0.058094278	0.426329854	0.468834631	0.887614303	0.117210471	10.51795025	18.92605024	25.15824655	118.82061	35.18690702
25	0.511077119	0.322546858	-0.367378029	-0.025100124	-0.347345921	45.92773296	1.430482431	163.7236617	0.0177909	0.015818145	0.583899554	0.303167791	0.244365559	0.057021757	4.935001645	16.42501896	24.83645989	119.1255493	35.12798122
26	0.491569199	0.344145286	-0.387924697	-0.051584505	-0.395549177	118.3353245	2.196001236	191.8611065	0.039740752	0.052146219	0.489476242	0.310776863	0.245656573	0.051201816	6.41962383	16.27258295	24.89567873	118.7868729	35.33538073
27	0.478274643	0.343877169	-0.398807441	-0.022153157	-0.365734225	87.92284207	2.789380565	173.1064631	0.044234887	0.04925423	0.70965336	0.196514997	0.190006179	0.041466427	3.81375098	14.04702502	25.35841375	118.960556	35.16338805
28	0.487527655	0.323662005	-0.370535591	-0.019178538	-0.342633261	88.11846893	3.643351534	172.0874625	0.036981684	0.161343738	0.400144376	0.389417535	0.373445501	0.077236652	4.871570162	15.95959596	25.5066394	119.0767059	35.20598441
29	0.506283419	0.368004442	-0.40016469	-0.07537851	-0.443121891	79.21541719	0.770276986	190.253348	0.048487325	0.014672462	0.655189557	0.28134198	0.270995371	0.062870721	8.053826483	17.63098096	23.97540424	118.6775513	35.1280327
30	0.478231111	0.356796572	-0.407654297	-0.030152814	-0.38667687	77.02281446	2.087092705	173.7147756	0.028863246	0.016738174	0.737485127	0.172694963	0.155791826	0.036229404	3.799521564	14.82296535	25.11853642	118.8643799	35.07468088
31	0.459779436	0.36013958	-0.410301422	-0.026369186	-0.386513322	181.7836358	4.056295543	183.639284	0.016765801	0.11887817	0.633690459	0.206262857	0.147767167	0.036164265	3.761453025	14.22345552	26.22815161	119.0333481	35.32605692
32	0.519788032	0.363026989	-0.402684228	-0.038973701	-0.401739882	44.09217846	1.505746242	162.6632237	0.04095484	0.00977837	0.679569807	0.268876487	0.205062728	0.051968203	3.90500319	15.20266027	24.46442569	119.021225	35.08190258
33	0.501828197	0.376013873	-0.415979221	-0.067085082	-0.443050174	99.10990381	1.004557555	158.7904762	0.023499104	0.003633699	0.64039017	0.303596682	0.227445832	0.051995432	4.98653286	16.60295481	25.03169807	118.6269836	35.32492328
34	0.516840556	0.370727058	-0.403443515	-0.08313797	-0.453697603	84.00417451	0.880868571	179.4592856	0.016887813	0.003909655	0.598442454	0.380674643	0.359933228	0.078517881	3.303151481	16.05609374	24.76744547	118.7151718	35.21855744
35	0.494995709	0.358759642	-0.398648032	-0.073423977	-0.432024706	119.5303012	2.106224773	212.2411894	0.014343227	0.060404633	0.510225255	0.414830746	0.284481832	0.059355371	5.430973772	15.57733538	25.19182901	118.7797089	35.26692709
36	0.46194835	0.301863137	-0.353572088	-0.018990081	-0.320860798	167.9732497	4.520675081	185.2914544	0.083300862	0.164494165	0.559874105	0.171759354	0.141351182	0.034470769	2.364901566	13.85701071	25.68887902	118.9319687	35.28372595
37	0.473334547	0.344284119	-0.393333689	-0.01590906	-0.359914439	104.5534565	3.761262499	169.4500171	0.043438684	0.090184278	0.547118754	0.310162382	0.291320568	0.061442756	2.355710914	14.15915442	25.65171242	119.1336746	35.27241887
38	0.511693088	0.398111865	-0.419513149	-0.106089066	-0.504143632	81.40726748	0.629949158	172.9498711	0.051418148	0.01829606	0.531647354	0.398558863	0.278432494	0.067812032	5.074185671	16.81409452	25.01186618	118.6626129	35.26678403
39	0.484015829	0.322424028	-0.386795441	-0.019866373	-0.34197785	112.2957571	2.113860273	178.6806097	0.028917411	0.006903939	0.793514644	0.170525631	0.143965501	0.035228927	3.846871255	14.75480644	24.76015831	118.7578049	35.07359366
40	0.515283766	0.372493962	-0.383886346	-0.110042179	-0.482527971	44.76405819	0.763060246	163.4499567	0.010082139	0.031063755	0.388846006	0.569834875	1.230294515	0.160406306	24.02588193	23.59198407	25.40710036	118.046196	34.8405818
41	0.492734909	0.33303635	-0.38510654	-0.024909496	-0.357945846	100.0635908	2.313756462	161.4905369	0.017887173	0.112011293	0.598700766	0.269737728	0.21005349	0.052914061	3.746615325	14.5739537	25.37190107	118.0077438	35.00132128
42	0.504535098	0.435596488	-0.453741769	-0.139155213	-0.574750174	35.4403274	0.666990157	168.7311059	0.00425409	7.55E-04	0.601299396	0.276149372	0.230072133	0.050018425	7.351605542	16.78592396	25.00739864	117.8732224	34.72024349
43	0.515880996	0.476378427	-0.476660209	-0.173418266	-0.649796692	36.22178396	0.463768233	162.0845046	0.004803966	0.009316332	0.709121612	0.171796779	0.23543041	0.047914746	6.856646926	16.7521841	25.22133419	118.0981445	34.68582269
44	0.517761464	0.451216025	-0.444033249	-0.155041654	-0.606257411	44.71259132	0.797287935	169.695776	0.005874106	0.009770713	0.666676418	0.315369122	0.423904126	0.085889658	9.755681541	17.71124602	25.57447688	118.1399078	34.80369651
45	0.487114626	0.391110405	-0.408245372	-0.097095965	-0.488202601	54.45886466	1.107616222	160.5160546	0.001351457	0.011207741	0.603416325	0.382711115	0.493216942	0.09320857	7.278880126	18.08621744	26.06139873	118.1664429	34.87748448
46	0.486204356	0.334357272	-0.39174523	0.00409382	-0.330260635	130.0801953	3.678964138	172.5392534	0.016601151	0.165701348	0.608309153	0.204577387	0.121257144	0.037058417	3.574290246	14.75244865	24.67347967	117.8935547	34.98134703
47	0.509359028	0.341192051	-0.360200971	-0.067321779	-0.408509191	74.68006318	2.591814666	162.0156422	0.087410312	0.16741679	0.430991549	0.31284573	0.13726861	0.042389017	5.219725149	16.59109848	23.73455612	117.8566284	34.8849035
48	0.540282498	0.39309702	-0.412337229	-0.110182436	-0.503262398	45.62809243	0.719559714	155.9354947	0.004727086	0.018785956	0.510827058	0.465524248	0.251263142	0.065187388	7.448904834	17.73862486	24.74401423	117.9440994	34.82988766
49	0.517024281	0.385979394	-0.420014504	-0.077182798	-0.463162192	54.91753063	1.560687342	161.7437384	0.008109026	0.055973378	0.549144652	0.310810866	0.144416093	0.041062905	5.431442595	16.68295054	24.55460485	117.8352051	34.80577491
50	0.508381364	0.474179262	-0.482758806	-0.181495168	-0.655674237	34.75649983	0.532277482	164.2241525	0.0039865	3.96E-04	0.727232997	0.199106758	0.181710966	0.044679244	7.777037542	16.85210265	25.65589009	117.9774475	34.70840656
51	0.497659568	0.446992748	-0.463068993	-0.151413994	-0.598406743	42.68839707	0.474635497	164.9216812	0.019268024	0.01251331	0.722824515	0.245235397	0.337658503	0.066369028	8.830399151	16.79683827	24.99611555	118.2195892	34.74096106
52	0.484186219	0.302060557	-0.325322558	-0.03643996	-0.338496852	110.0228813	3.939236565	160.5593664	0.14116579	0.133576436	0.443866954	0.260296001	0.131961452	0.039127618	4.347461068	16.24618084	24.11364197	117.7586365	34.89719435
53	0.517822543	0.32593871	-0.378890646	-0.006893981	-0.332776999	102.350666	1.867421127	177.5463384	0.033030048	0.058920983	0.661389245	0.244212187	0.190510475	0.050854051	3.86422291	14.42337547	25.94237804	118.0660477	35.05040192
54	0.493444616	0.370438271	-0.400456829	-0.066393841	-0.436826525	65.85553413	1.947504092	171.692056	0.024570211	0.058505495	0.538667904	0.37659005	0.400976155	0.077981624	6.350863638	17.53060748	25.42349903	118.0286255	34.90982228
55	0.531863083	0.476371149	-0.461824777	-0.196550598	-0.672919407	38.50721708	0.471928181	158.3893153	0.006962411	1.12E-04	0.756606878	0.236160346	0.285754773	0.061768386	3.614377959	15.32387931	25.30559627	118.0557327	34.76421066
56	0.473883375	0.377722762	-0.419313862	-0.022976965	-0.40069759	152.9634982	6.076043521	160.6591275	0.033043273	0.299686867	0.4589717	0.200174175	0.093269605	0.034474501	2.930259395	13.20021005	24.34709291	117.7858124	34.9803282
57	0.544895775	0.240321164	-0.258787549	-0.004453484	-0.244745272	73.71266517	0.578328186	155.5142915	0.044946598	0.019481887	0.018474362	0.916713128	4.11918567	0.367693425	31.46126242	29.89714862	26.67952584	118.2699585	35.09732352
58	0.480007016	0.171414793	-0.155032367	-0.109538086	-0.280952879	67.74165012	0.675160798	121.7623566	0.287697243	1.63E-04	0	0.712028968	4.828689466	0.252292688	100.5844222	30	25.13702408	118.3499374	35.04904793
59	0.51015071	0.274813383	-0.276692751	-0.084402381	-0.359186714	70.65715517	0.518863009	160.2356933	0.107860621	0.01751745	0.015851521	0.857708271	2.504218687	0.218942774	26.44942721	26.79779476	25.33177011	118.3489075	35.1283553
60	0.504634284	0.317706747	-0.331229466	-0.05973253	-0.377296966	78.00568595	0.75924816	167.0859104	0.070155171	0.018888685	0.348627528	0.560474103	0.642054228	0.115652153	6.956064778	17.16595721	24.82905226	118.4057236	35.20522545
61	0.524198212	0.327220529	-0.336370336	-0.040036143	-0.367186636	74.82068829	0.518300947	146.5098116	0.09016133	0.02995706	0.242997782	0.636666323	1.42543256	0.197517224	11.4439674	26.84149566	26.46159665	118.2896347	35.19215027
62	0.504571648	0.368507141	-0.39293188	-0.039278545	-0.407694613	102.9269479	1.379493177	171.388229	0.049530081	0.036801721	0.476457043	0.437150632	0.805817389	0.111474102	8.979225327	18.55052006	25.5878883	118.3339233	35.25865166
63	0.549792024	0.299448559	-0.320369519	0.003285052	-0.296162427	83.72696754	0.647874765	149.8471049	0.039410008	0.029460159	0.121420321	0.80907036	2.246863527	0.299217775	11.89121439	28.37738014	26.91446982	118.1994095	35.14933063
64	0.537155553	0.324964319	-0.356261859	-4.24E-04	-0.325369935	87.4826596	0.970412491	151.6914137	0.012257945	0.032117423	0.343034948	0.611830264	1.253465109	0.184398442	5.102062094	20.72405925	26.79073553	118.1774368	35.07300092
65	0.490981126	0.386685766	-0.414060945	-0.067725116	-0.454369244	100.6364759	1.391075483	139.9278428	0.02998464	0.019625575	0.609538604	0.340304234	0.335849243	0.069663239	2.940025809	13.8069107	24.68773477	118.4072113	35.29578198
66	0.535364956	0.365202668	-0.392299717	-0.040291006	-0.405433832	95.55707088	0.633955429	166.0221148	0.0115593	0.010158387	0.474824144	0.503428603	0.66318992	0.124715764	7.062035963	18.60967752	26.63242018	118.1809082	35.26198524
67	0.49550589	0.355722695	-0.400605283	-0.015274307	-0.370945151	124.0001621	1.685498724	181.237558	0.028523547	0.0125426	0.607950575	0.350935576	0.355051136	0.074196119	4.444364922	15.95705499	25.97112517	118.2572098	35.30800586
68	0.459108989	0.371638194	-0.411305351	-0.060081126	-0.431574735	75.01984577	1.673290431	179.8390663	0.025698766	0.040446558	0.528585772	0.405137585	0.764593324	0.106049713	12.24575597	18.91805471	24.94825951	118.6619644	34.90814175
69	0.472687152	0.360725102	-0.392523835	-0.075698442	-0.43609719	60.58046837	0.565320389	170.8399933	0.053791317	0.012247837	0.487052811	0.446807184	0.798220959	0.123970718	7.756973029	20.26038514	24.89926656	118.5864639	34.93132172
70	0.46955217	0.397655156	-0.439435163	-0.072515475	-0.469965646	44.32254103	1.030197723	159.9627152	0.032367416	0.003065217	0.724912375	0.208126502	0.236717664	0.049855468	3.295943603	15.10522144	24.42251421	118.7391434	34.86142813
71	0.480483594	0.416622015	-0.451254255	-0.102360342	-0.518848539	41.23967538	0.924964562	171.0606253	0.039571089	0.003778928	0.731996724	0.200806592	0.166296681	0.041869922	4.505733629	16.25849307	24.04920897	118.7063904	34.7667311
72	0.461103154	0.392614066	-0.444407247	-0.073938013	-0.466481989	58.17517598	1.082820514	175.7539512	0.036792927	0.012267684	0.722440845	0.146349504	0.144878969	0.032509254	4.232050868	15.31355646	25.60230414	118.5915833	34.7412839
73	0.474409591	0.412182367	-0.450660014	-0.114738121	-0.526920487	61.34969541	0.850750971	155.5640622	0.026238993	0.003180985	0.760864972	0.209547175	0.25595545	0.052899249	4.916416828	15.75242824	25.39237956	118.4936676	34.82167443
74	0.490167677	0.415555892	-0.444144037	-0.093332195	-0.508866179	64.35359526	0.618324339	184.6057849	0.033338464	0.027966507	0.574432209	0.364122503	0.37486075	0.080819487	6.570435079	17.58502089	23.92941869	118.5789719	35.01339544
75	0.480131911	0.357725552	-0.412196006	-0.043646844	-0.401162268	98.77299186	1.594467534	204.8629167	0.029742966	0.017792759	0.755689314	0.196377965	0.161489333	0.041412723	4.642402816	15.59469437	23.98728005	118.6615906	35.02628146
76	0.459451932	0.368359824	-0.419982056	-0.029613726	-0.397663823	85.15078132	2.376555543	167.3760536	0.020332763	0.014973417	0.754885477	0.209029852	0.208430694	0.045687183	4.846538742	15.67052585	25.12465995	118.7863388	34.95839035
77	0.477766051	0.414724522	-0.455873122	-0.091346461	-0.506043482	48.99994764	0.670691808	159.5567283	0.025778087	0.003025059	0.777349915	0.193369492	0.203162906	0.047148406	3.885026934	14.89337298	25.67452821	118.6015701	34.81556621
78	0.502179681	0.26995038	-0.294687018	-0.027879158	-0.29782596	61.26347161	0.724875247	163.2157256	0.020261508	0.026504364	0.132906776	0.819573641	2.881137163	0.300150541	11.75735401	29.75690656	26.42995367	118.2743454	34.96135301
79	0.486950907	0.359185811	-0.379862346	-0.081863687	-0.441047794	55.08867018	0.589660069	161.7049257	0.028397667	0.010816013	0.42245891	0.537504055	1.340496144	0.170392103	7.534036417	22.58715321	25.93684919	118.2581711	34.89569071
80	0.529631407	0.239131497	-0.261716879	-0.025197357	-0.264328308	65.89350465	0.580826311	161.7568655	0.026546887	0.012975869	0.028199977	0.932164816	3.326259642	0.323158029	25.02644036	30	26.23346577	118.3073196	35.01005574
81	0.485785016	0.385954573	-0.400114953	-0.102655832	-0.488609918	55.77610681	0.573252438	165.3019773	0.044602514	0.018902698	0.47930402	0.457079908	0.727243425	0.123101179	19.06290934	23.96459345	25.28440209	118.3450165	34.91006357
82	0.495563618	0.343162283	-0.355035859	-0.077379014	-0.420541297	59.52269549	0.483206752	152.656454	0.065772288	0.03581534	0.258194511	0.640109361	0.880908693	0.141096705	14.09734268	27.65703777	25.31676064	118.3771896	34.95886201
83	0.516705469	0.341648961	-0.374812191	-0.025161336	-0.366801328	82.35196951	1.28633976	144.6022767	0.015634033	0.045788082	0.388018419	0.547443806	0.793559682	0.13236707	8.557064391	19.79421351	26.56548759	118.1927032	35.00871629
84	0.484507057	0.374915979	-0.405909912	-0.065448059	-0.440353765	72.97808198	1.34282914	157.6246845	0.011206457	0.035981706	0.616582063	0.335379467	0.365512299	0.075247952	7.298909763	16.88950537	26.15586379	118.1517334	34.95151826
85	0.479477778	0.431032117	-0.446336488	-0.125245198	-0.556280044	47.99458643	0.706350991	166.8147898	0.006118004	0.012984261	0.692273847	0.288486086	0.436465502	0.077145726	7.858828279	17.76565157	25.61250864	118.226387	34.81157184
86	0.495671079	0.412905339	-0.419232851	-0.119624873	-0.532530212	51.44598095	0.812422344	170.3847062	0.136857202	0.014851787	0.590124355	0.25795511	0.373798522	0.071756127	6.879518395	16.99015043	24.61920977	118.3136597	34.83565339
87	0.416766891	0.347475464	-0.386412149	-0.016632001	-0.364084057	230.0671578	4.076978669	172.8069087	0.063374095	0.167218487	0.374766703	0.394392433	0.454103782	0.081623565	8.039690679	16.51115328	24.91291982	117.9789276	35.71808687
88	0.403619522	0.360555172	-0.422815785	-0.012287037	-0.372755181	233.6188	2.394132892	186.7099769	0.009887166	0.084405532	0.55771224	0.239828287	0.191456927	0.05075482	4.56333553	16.44839716	25.85435031	117.8628082	35.81074385
89	0.35563652	0.438969391	-0.476811079	-0.037022767	-0.475729807	381.7878448	9.178326441	163.5099396	0.009209253	0.495264096	0.364634304	0.126034171	0.027614469	0.010154014	2.530050983	13.13407174	22.44351219	118.1463165	35.95371093
90	0.392762595	0.417531859	-0.457864935	-0.021709749	-0.439218968	287.674401	8.325996512	175.3340288	0.013411704	0.470214403	0.316681235	0.19657093	0.088472672	0.025561454	2.890690587	13.40282162	22.98694942	118.1753845	35.80806713
91	0.419833977	0.383702339	-0.393948132	-0.046839011	-0.430484819	225.3227347	5.340133578	159.8066086	0.103268259	0.310674024	0.433684182	0.152019609	0.052628475	0.017381993	2.054786207	13.08044175	23.18669459	118.1061783	35.56687444
92	0.381178964	0.411128407	-0.464044583	-0.020584448	-0.431592786	281.3218803	4.906672766	190.1244329	0.016840702	0.221609919	0.522067549	0.191700634	0.068278875	0.022485095	2.169235159	12.85608991	23.9523199	117.9409866	35.82708511
93	0.360870659	0.456259853	-0.496493132	-0.034356095	-0.490455375	362.0945635	8.015042587	162.9552242	0.009443227	0.538077861	0.345388906	0.101075769	0.015336778	0.007409885	1.480013564	12.52663759	21.78933675	118.0635681	35.88654919
94	0.393187238	0.444351278	-0.466813726	-0.062449325	-0.506561307	298.0627471	8.224051743	158.0274323	0.036155771	0.425362833	0.354053969	0.184221545	0.031188338	0.013954533	1.88678183	13.33148255	23.6920263	117.9743805	35.59846046
95	0.394929851	0.405647278	-0.454363657	-0.016821712	-0.422325467	291.2801384	5.850903343	156.7841919	0.008766412	0.236027072	0.59389934	0.158601318	0.060070433	0.022375923	2.121049917	13.08266105	26.39388324	117.8338013	35.66988584
96	0.397622762	0.395072962	-0.417182053	-0.045186616	-0.440242732	247.5767065	6.440951578	180.478958	0.082954169	0.317669245	0.409785975	0.18751189	0.059079038	0.026036165	1.06004549	11.55921641	22.18735324	118.0835114	35.77121456
97	0.460390503	0.348134004	-0.400100451	-0.021260865	-0.36934857	192.0077757	3.601903245	144.1574724	0.017236316	0.183769034	0.393084999	0.342727217	0.579489044	0.087901312	10.83649138	18.2482272	24.88106052	117.6211319	35.48715415
98	0.447093167	0.389875027	-0.441553183	-0.026196666	-0.415994051	204.5263281	3.273487449	186.6525655	0.013040455	0.162128231	0.588449638	0.213796296	0.22579672	0.050782336	6.962179588	14.98240337	23.02505221	117.6338577	35.63027694
99	0.407182026	0.426929565	-0.467637826	-0.040799991	-0.467398576	274.6429986	6.547592073	203.4698734	0.01907851	0.500261099	0.327031894	0.148525135	0.101215151	0.027366801	2.512260192	14.2140003	24.31272835	117.7078552	35.66536936
100	0.462319527	0.382029196	-0.427338071	-0.039783131	-0.421708112	188.8075622	2.636379085	199.7836149	0.034135383	0.137932841	0.541649302	0.28631043	0.214406595	0.056526479	8.050228528	17.06524337	24.74020594	117.7209396	35.5853435
101	0.39744739	0.442776694	-0.472291017	-0.074572796	-0.516886122	373.5455751	10.82720497	200.6495155	0.011720244	0.569085734	0.289105138	0.129843687	0.060850677	0.021496712	1.89765981	13.01934889	24.59060026	117.8356781	35.54090778
102	0.470315031	0.352059742	-0.405386704	-0.031080385	-0.383135871	153.2775305	2.083054265	180.1106315	0.028756027	0.057992785	0.629563501	0.28363551	0.186482221	0.056336126	5.853934282	16.3506288	25.80290755	117.861351	35.44926659
103	0.456661954	0.394870583	-0.435231396	-0.038218719	-0.433038759	184.8613236	4.418801005	156.7670761	0.030877676	0.260109354	0.487949508	0.220399063	0.174211803	0.044771364	4.970332822	15.20735786	25.21030957	117.8090134	35.33837098
104	0.436387564	0.378935298	-0.424432346	-0.032839929	-0.41166619	218.4893516	6.288531987	161.0154421	0.027665131	0.377459629	0.429953059	0.164627877	0.086754952	0.031799735	4.209144959	15.37969734	25.91213273	117.7329407	35.37902081
105	0.479316601	0.357136933	-0.40636489	-0.049441708	-0.406558149	141.7369109	0.98272581	166.553496	0.031697925	0.007554949	0.710581349	0.250142129	0.227849704	0.062642955	4.670720322	15.92877301	26.0295439	117.7434464	35.47910928
106	0.415776217	0.336198711	-0.382775481	0.006339549	-0.329747052	257.7095974	6.895473807	170.476609	0.085751807	0.350545592	0.410494347	0.150618399	0.091328362	0.028185539	4.221205622	15.73089539	26.11259167	117.5945892	35.38589302
107	0.4049744	0.38252243	-0.439972466	0.006113346	-0.376290463	256.500111	6.371864651	166.4549487	0.030584884	0.297636507	0.485874555	0.162910124	0.08174884	0.026805495	3.723564581	15.37831621	25.56630256	117.6377945	35.23119618
108	0.418332894	0.358424165	-0.432564778	0.031097415	-0.327287299	267.4525307	6.105166837	167.5515152	0.007942771	0.395495214	0.414003436	0.148106412	0.083944087	0.026133634	4.319559508	14.98100754	26.58516384	117.5329285	35.25728939
109	0.423425334	0.364535019	-0.428431518	0.019846536	-0.344479234	262.8275443	5.418737075	186.543001	0.017880691	0.282847083	0.514632139	0.111386503	0.073774284	0.022414084	2.252253002	13.90768404	27.32531947	117.5062637	35.35769385
110	0.424837477	0.38629318	-0.436539814	-3.60E-04	-0.386560722	233.7073212	4.66790244	149.6711905	0.043052212	0.242816508	0.532923706	0.13982855	0.079896006	0.024279992	2.108285561	12.06609934	25.73775903	117.4997177	35.4627325
111	0.466609389	0.401655473	-0.432341902	-0.12105797	-0.522687322	43.0480994	0.722177031	170.2258511	0.035818067	0.0304111	0.596656967	0.334359496	0.593328538	0.086951753	9.68249289	17.30040627	25.20454678	118.3660507	34.65198202
112	0.471629945	0.412366335	-0.430419511	-0.135829329	-0.548183357	35.79332338	0.445433178	157.1939339	0.038526066	0.03148863	0.577156128	0.352606799	0.547885867	0.093397673	10.25502563	18.70994222	24.27621256	118.2705154	34.61006762
113	0.499019987	0.459257222	-0.47566625	-0.126543649	-0.585800455	33.66990073	0.528831231	161.2357806	0.044731802	0.236434291	0.402888088	0.246461416	0.38463607	0.065549508	10.24895805	16.63813456	24.40133314	118.1425095	34.59839406
114	0.487083271	0.395545275	-0.410063976	-0.125614775	-0.521107577	53.40937837	0.502465402	163.8874308	0.098230168	0.028052506	0.565295778	0.307807597	0.445144623	0.080802003	6.990617642	17.13241948	24.45000283	118.403801	34.84739873
115	0.48881561	0.440156981	-0.453848607	-0.18440765	-0.624561849	29.86287731	0.383874102	147.4077937	0.007425864	1.35E-04	0.745362108	0.174197152	0.194138531	0.042430162	4.77777448	15.55170949	23.69805529	118.2227859	34.43352805
116	0.479154782	0.456619206	-0.472296753	-0.136663989	-0.593283195	34.61142709	0.450262623	158.6143647	0.016374292	0.052579583	0.568190873	0.362678912	0.380338307	0.081186866	7.472642123	17.34790153	24.21398811	118.2102203	34.59621991
117	0.472609813	0.430786748	-0.45959751	-0.151941061	-0.58272781	38.91060172	0.575167614	175.3516578	0.030699161	0.007953469	0.720995937	0.239706552	0.274155773	0.053048988	5.548399152	16.19053884	25.53011603	118.3697128	34.54575868
118	0.473630088	0.451376716	-0.464597866	-0.158499817	-0.60987523	44.83087242	0.430538299	156.9100146	0.053065844	0.004728338	0.756058023	0.185894094	0.22646879	0.046883821	6.848133561	16.42011465	24.20102342	118.3412781	34.75046344
119	0.464996212	0.423834102	-0.451786135	-0.144801824	-0.568635546	35.73544121	0.715061099	173.9961987	0.044626529	0.004539905	0.727221076	0.222796137	0.190994575	0.044580125	5.833823999	15.71263874	25.2308411	118.3524628	34.46872651
120	0.488141192	0.421321066	-0.427527518	-0.136546203	-0.557867269	40.06718808	0.479471333	159.4153895	0.10919329	0.072783349	0.551890698	0.259511954	0.298769741	0.065282561	6.10327731	16.92056114	24.4157251	118.2334061	34.68334222
121	0.494314004	0.455441428	-0.469911327	-0.18253014	-0.637951566	29.75035656	0.372901956	153.1868464	0.022638263	0.012491251	0.667452973	0.159317016	0.229136517	0.038956259	6.175885874	14.64223423	23.88228567	118.1949921	34.50814807
122	0.475044335	0.451549122	-0.467095904	-0.189478972	-0.641028094	32.37182703	0.393651547	154.0980169	0.011926693	1.64E-04	0.74327062	0.244439338	0.248780111	0.055696473	6.416999687	16.35487473	24.21712249	118.2767334	34.51925
123	0.458283738	0.428106362	-0.461192573	-0.137943692	-0.56604964	61.68125893	1.716883886	196.5140581	0.029630585	0.04674955	0.756641364	0.166824508	0.16397995	0.036487886	4.07901359	15.07235658	25.52930619	118.4517136	34.7336827
124	0.480137288	0.349490407	-0.379163012	-0.028439421	-0.3779247	128.657858	2.317591086	157.0418985	0.032620895	0.138982549	0.204939515	0.62115497	1.005476396	0.143495145	15.02786286	21.50549516	24.72582142	118.4544754	35.55544879
125	0.417145897	0.388738745	-0.436702597	-0.002948053	-0.391655193	203.0229474	4.730289063	165.2952128	0.02661609	0.185162656	0.605036	0.180456888	0.056496608	0.020305641	1.828067777	12.42823651	23.21447816	118.1929703	35.67547775
126	0.42629054	0.398335113	-0.445344475	-0.006707423	-0.405009859	204.0821207	6.079393001	166.4931757	0.005964613	0.404175724	0.434660332	0.154418221	0.041291542	0.016427744	1.781495058	13.11175723	24.93606981	118.2815933	35.54618405
127	0.422847312	0.399819004	-0.445980675	-0.013287907	-0.413052139	183.4472068	5.063112838	175.3716136	0.013397265	0.26128342	0.543314865	0.181104472	0.050936713	0.019240262	2.37847814	13.31227167	25.02458035	118.2095261	35.46788281
128	0.478270459	0.397325977	-0.436730866	-0.039183935	-0.436362439	125.9825511	2.357648972	166.5291959	0.017965369	0.115390608	0.591832637	0.274112802	0.139645185	0.0412971	4.383445831	15.01495568	24.71367427	118.3276749	35.3856184
129	0.464647703	0.377562663	-0.415974427	-0.028877314	-0.406351405	137.9744393	3.408811924	161.1453561	0.0395619	0.148360945	0.517140206	0.293664301	0.166826712	0.048177562	4.812668448	16.12623011	24.29049147	118.3804703	35.46100381
130	0.492119685	0.409560899	-0.441789711	-0.066295681	-0.475901593	107.6116809	1.759572866	153.8276399	0.010475285	0.068697696	0.627694942	0.2926306	0.167666022	0.045239305	3.298985625	14.39482221	24.17566748	118.4453049	35.3816495
131	0.482385689	0.387630558	-0.420527781	-0.061777487	-0.449377868	111.8138317	1.223722437	176.5934246	0.038209516	0.066251619	0.526580419	0.364531936	0.264276984	0.059535706	4.829153997	15.71840531	24.43419119	118.5192719	35.45015526
132	0.503626688	0.403827646	-0.434486299	-0.061841772	-0.465665933	114.7335867	0.736210449	200.1350763	0.010978002	0.00983107	0.417884231	0.561307436	0.204562955	0.060103915	3.959476739	15.88320704	24.80876211	118.5796204	35.51579091
133	0.505373882	0.397142725	-0.436148954	-0.042825888	-0.439639491	128.2463391	1.038065087	161.2745441	0.003117778	0.016727341	0.650290712	0.324037595	0.173338499	0.050407549	6.33208794	16.62178931	24.810848	118.6631165	35.50407771
134	0.500752102	0.396352981	-0.443083009	-0.03725483	-0.433598914	139.7166543	1.247117178	193.3892398	0.005889836	0.008876874	0.67915885	0.306119583	0.14849508	0.045637623	3.538104471	15.42166606	24.68000221	118.6556702	35.60182593
135	0.487031443	0.38629965	-0.423172328	-0.062018434	-0.448318085	112.788942	0.59423601	187.2360807	0.013759148	0.02201411	0.256476442	0.707787152	0.292160422	0.077188984	7.964484702	18.76793629	24.73635586	118.5705032	35.60649504
136	0.443635155	0.398445243	-0.441659186	-0.032288806	-0.430716273	200.4398489	5.408463551	157.8654218	0.020964871	0.260415542	0.464710776	0.252980199	0.117504889	0.034018014	3.350338427	14.54312909	24.12718035	118.4523544	35.63748318
137	0.426640021	0.380319848	-0.425039186	-0.033269395	-0.413574096	186.3855626	5.597874102	168.9798562	0.026505168	0.245351788	0.471482089	0.254584875	0.092169424	0.029906231	3.393294809	14.42489991	24.80082595	118.3458481	35.60808218
138	0.396890205	0.402343094	-0.45181662	-0.024884609	-0.427175678	258.0603441	7.982628235	196.168966	0.007828125	0.364470612	0.457893898	0.168936348	0.055591699	0.01986497	3.11750361	14.6139491	24.19134337	118.2878647	35.68923949
139	0.446544962	0.337825864	-0.382489642	-0.017172226	-0.354998127	172.6204878	2.475457678	195.747815	0.050501208	0.11320449	0.366726473	0.469088563	0.828582393	0.112141716	12.02401134	18.29221488	23.93069618	118.6255951	35.84243312
140	0.388487326	0.39504534	-0.44551813	-0.025602287	-0.420638811	249.4300151	3.711110175	175.7863484	0.010819364	0.117140792	0.621999278	0.244983563	0.174255466	0.045243359	5.449676665	16.07139385	25.53038643	118.7345657	36.07488321
141	0.416173225	0.402057352	-0.45445919	-0.038095645	-0.440151078	215.1468924	2.641676572	148.4895386	0.007297926	0.042509072	0.705728182	0.244580217	0.179227651	0.044763133	5.553824395	16.5123634	24.95344695	118.6972961	35.96857725
142	0.472379258	0.371794482	-0.419710321	-0.021870823	-0.393666318	152.8492303	2.351571715	180.8347688	0.02165459	0.129810388	0.427002282	0.420214181	0.496974316	0.089371284	7.867427804	17.81393439	24.24361769	118.58255	35.70747809
143	0.435285067	0.37916147	-0.436045061	-0.008420665	-0.387578217	181.5337865	3.820826399	154.0358348	0.022033427	0.173695264	0.51558084	0.288416271	0.186501162	0.046831689	4.421687283	14.9421889	22.24948901	118.5073929	35.78976707
144	0.404250186	0.385021138	-0.407723753	-0.038923256	-0.423942068	262.0825942	6.465782576	166.1852096	0.089248309	0.315782737	0.433749393	0.109407647	0.074535959	0.020011351	3.384428123	13.81465792	22.2402273	118.537674	35.96864626
145	0.398361863	0.416388406	-0.471099139	-0.013195918	-0.429547114	274.147132	7.263254934	164.486831	0.00504365	0.295719291	0.575838011	0.123500677	0.046414543	0.014426085	1.611107016	12.19592679	22.24662033	118.4277954	35.82668504
146	0.490073824	0.393481009	-0.443332463	-0.030961696	-0.424440727	149.3498386	1.396969958	180.4758412	0.009849986	0.016246354	0.669390631	0.278126205	0.151167169	0.045629562	4.044024691	15.98867799	25.24113558	118.7242279	35.67799661
147	0.411426328	0.391783923	-0.448581739	5.65E-04	-0.391212574	234.3793172	3.75180663	186.6643096	0.010398682	0.150176747	0.695167239	0.14153936	0.109980014	0.02827641	3.657039136	14.49068292	24.61608479	118.8274155	36.01210358
148	0.369547987	0.40501693	-0.455499306	-0.013956988	-0.418458749	368.7598959	9.372299931	179.1764133	0.007334537	0.476176506	0.390137074	0.12462017	0.03197404	0.011729241	2.342558035	12.63089032	23.44167018	118.3268585	35.83904751
149	0.367877231	0.398167657	-0.449080293	6.01E-05	-0.397977515	326.0247232	5.835212566	167.9383674	0.026088777	0.285504823	0.478689901	0.122497988	0.072637311	0.01887783	2.53046037	13.48371584	25.65171129	118.6106567	36.09303769
150	0.387626035	0.416401563	-0.463338431	-0.019362425	-0.435729133	304.1377202	7.961448167	192.5837844	0.006776387	0.409907571	0.396561358	0.155470202	0.042626905	0.014944491	4.089407955	14.64923374	23.95520684	118.2528915	35.83516757
151	0.408663805	0.426995721	-0.470652689	-0.050457686	-0.477362005	285.9544786	9.263369093	158.300434	0.021010106	0.472003069	0.373772707	0.133287661	0.042740631	0.015446495	2.065563655	12.58593376	23.26631472	118.4086151	35.72859433
152	0.434601477	0.384333482	-0.41619867	-0.032791194	-0.417124676	189.6085811	4.367483123	143.368724	0.070485484	0.231075542	0.411890438	0.285205644	0.253756314	0.054311455	3.107377724	14.83718482	21.75856478	118.5375748	35.8348715
153	0.403383886	0.394479331	-0.437404951	-0.018035698	-0.412583649	186.7274823	3.480791209	156.1195558	0.007940527	0.161527581	0.595583343	0.141112156	0.084176185	0.024182073	2.801566449	14.44794509	24.06647598	118.9585648	36.06186771
154	0.433283486	0.376520587	-0.434181886	-0.021740341	-0.398256504	202.582565	2.40632472	164.9939373	0.010373343	0.032332306	0.737404265	0.219972886	0.111859096	0.034799981	3.051510749	14.80321189	25.17772462	118.6967163	35.88614813
155	0.384052484	0.437416495	-0.482078914	-0.031849493	-0.469208058	316.6679157	7.888654216	166.652972	0.003688652	0.357779063	0.543852655	0.093081846	0.03343144	0.012411685	1.081503275	11.70439765	22.02266892	118.3873367	35.9271549
156	0.373365181	0.393990745	-0.449936732	-0.007531969	-0.401389161	294.5217879	6.239881666	163.527809	0.008989712	0.122587327	0.711893984	0.123139219	0.062246141	0.020940758	2.496630761	13.15838342	24.83879683	118.7976227	36.1499958
157	0.519174142	0.205078439	-0.235218569	-0.017996684	-0.223075123	70.38481794	0.497808276	165.883042	1.53E-04	0	0	0.999764604	5.835869254	0.407559803	61.22905262	30	26.37771859	118.3046494	35.05530431
