# Supplementary material for: Exploring the impact of urban spatial morphology on land surface temperature: A case study in Linyi City, China
Source: PLoS One. 2025 Jan 27;20(1):e0317659. doi: 10.1371/journal.pone.0317659 (PMC11771947; doi:10.1371/journal.pone.0317659)
Supplement: S1 File — (ZIP) [file pone.0317659.s001.zip › log.csv]

FID	AOD	NDVI	NDWI	NDBI	BU	gd	pd	px	LU1	LU2	LU3	LU4	BH	BS	PC	SC	LST	jing	wei
1	0.47	0.36	-0.39	-0.04	-0.4	5.01	1.41	5.09	-2.74	-1.68	-0.88	-1.09	-0.82	-2.57	2.15	2.83	25.16	117.9392014	35.25979402
2	0.49	0.37	-0.41	-0.03	-0.4	4.78	0.09	5.1	-3.54	-3.22	-0.71	-0.82	-1	-2.48	2.18	2.87	25.51	117.9313889	35.38291792
3	0.44	0.42	-0.44	-0.07	-0.49	5.44	1.99	5.21	-3.34	-0.92	-1.18	-1.37	-2.21	-3.5	0.99	2.61	24.92	118.1140594	35.38245625
4	0.53	0.35	-0.38	-0.02	-0.36	4.76	0.83	4.92	-3.49	-2.44	-0.97	-0.7	-0.25	-1.98	1.53	2.96	26.08	118.0792236	35.18212527
5	0.43	0.4	-0.45	-0.01	-0.4	5.46	1.92	5.14	-3.95	-1.16	-0.7	-1.78	-2.98	-3.85	0.71	2.6	25.02	117.7870102	35.24011541
6	0.44	0.38	-0.43	-0.02	-0.4	5.35	1.64	5.07	-2.8	-1.36	-0.75	-1.59	-2.35	-3.49	1.6	2.71	25.19	117.7400131	35.143666
7	0.47	0.33	-0.39	-0.01	-0.35	5.27	1.59	5.16	-3.28	-2.01	-0.47	-1.59	-2.34	-3.3	1.42	2.74	24.97	117.8912964	35.08911603
8	0.47	0.36	-0.4	-0.01	-0.37	5.31	1.89	5.12	-4.06	-1.34	-0.76	-1.37	-2.18	-3.24	1.02	2.65	25.22	117.9803848	35.14078775
9	0.51	0.38	-0.41	-0.05	-0.43	4.63	-0.28	5.17	-3.82	-4.42	-0.6	-0.88	-1.24	-2.65	1.68	2.83	25.96	118.0921097	35.28371343
10	0.45	0.38	-0.44	-0.01	-0.39	5.32	1.48	5.08	-4.71	-1.93	-0.36	-1.99	-2.71	-3.64	0.72	2.51	25.48	117.744812	35.06916245
11	0.38	0.47	-0.49	-0.09	-0.56	5.88	2.51	5.23	-3.56	-0.31	-1.97	-2.31	-3.51	-4.39	0.36	2.54	22.62	117.9742889	35.47991175
12	0.47	0.39	-0.43	-0.03	-0.42	5.11	1.4	5.26	-4.45	-1.57	-0.73	-1.22	-1.85	-3.1	1.65	2.79	25.07	118.0119324	35.3934519
13	0.51	0.26	-0.28	-0.04	-0.31	4.22	-0.74	5.06	-2.89	-3.44	-2.51	-0.19	0.86	-1.34	2.92	3.38	24.34	118.4073715	35.09219474
14	0.52	0.27	-0.28	-0.06	-0.33	4.11	-0.83	5.03	-2.15	-3.88	-2.79	-0.22	0.63	-1.48	2.41	3.37	24.3	118.4303436	35.00741727
15	0.48	0.39	-0.41	-0.09	-0.48	4.03	-0.8	5.02	-2.74	-3.58	-0.75	-0.84	-0.47	-2.28	1.8	2.85	25.04	118.4890213	34.92102316
16	0.52	0.35	-0.38	-0.07	-0.42	4.25	-0.81	5.05	-5.39	-4.86	-0.81	-0.62	-0.1	-1.95	2.19	2.99	23.8	118.497345	35.12324241
17	0.5	0.36	-0.37	-0.09	-0.45	4.33	-0.77	5.07	-3.35	-4.47	-0.79	-0.69	-0.55	-2.3	2.07	2.91	24.22	118.4657211	35.17437193
18	0.49	0.37	-0.39	-0.09	-0.46	4.53	-0.18	5.19	-2.62	-4	-0.68	-0.92	-0.99	-2.6	1.74	2.77	24.49	118.5149002	35.308813
19	0.52	0.33	-0.36	-0.05	-0.38	4.17	-0.88	5.03	-5.97	-5.1	-1.01	-0.47	0.18	-1.71	1.9	3.23	23.92	118.4750366	35.06362022
20	0.5	0.36	-0.38	-0.07	-0.43	4.09	-0.72	5.06	-2.57	-2.64	-1.02	-0.71	-0.47	-2.22	2.01	2.92	24.15	118.5151291	34.99660829
21	0.52	0.4	-0.42	-0.09	-0.48	4.16	-0.72	5.1	-3.05	-2.81	-1.03	-0.62	-0.5	-2.2	1.97	2.85	23.61	118.5607834	35.08618203
22	0.5	0.39	-0.41	-0.1	-0.49	4.31	-0.56	5.09	-4.6	-6.08	-0.46	-1.03	-0.81	-2.48	1.48	2.77	24.43	118.5630646	35.21453835
23	0.51	0.4	-0.41	-0.11	-0.51	4.24	-0.76	5.12	-3.35	-4.6	-0.59	-0.92	-0.87	-2.42	1.42	2.78	23.83	118.6060715	35.16575124
24	0.49	0.32	-0.36	-0.05	-0.37	4.73	0.77	5.21	-3.08	-2.85	-0.85	-0.76	-0.12	-2.14	2.35	2.94	25.16	118.82061	35.18690702
25	0.51	0.32	-0.37	-0.03	-0.35	3.83	0.36	5.1	-4.03	-4.15	-0.54	-1.19	-1.41	-2.86	1.6	2.8	24.84	119.1255493	35.12798122
26	0.49	0.34	-0.39	-0.05	-0.4	4.77	0.79	5.26	-3.23	-2.95	-0.71	-1.17	-1.4	-2.97	1.86	2.79	24.9	118.7868729	35.33538073
27	0.48	0.34	-0.4	-0.02	-0.37	4.48	1.03	5.15	-3.12	-3.01	-0.34	-1.63	-1.66	-3.18	1.34	2.64	25.36	118.960556	35.16338805
28	0.49	0.32	-0.37	-0.02	-0.34	4.48	1.29	5.15	-3.3	-1.82	-0.92	-0.94	-0.98	-2.56	1.58	2.77	25.51	119.0767059	35.20598441
29	0.51	0.37	-0.4	-0.08	-0.44	4.37	-0.26	5.25	-3.03	-4.22	-0.42	-1.27	-1.31	-2.77	2.09	2.87	23.98	118.6775513	35.1280327
30	0.48	0.36	-0.41	-0.03	-0.39	4.34	0.74	5.16	-3.55	-4.09	-0.3	-1.76	-1.86	-3.32	1.33	2.7	25.12	118.8643799	35.07468088
31	0.46	0.36	-0.41	-0.03	-0.39	5.2	1.4	5.21	-4.09	-2.13	-0.46	-1.58	-1.91	-3.32	1.32	2.65	26.23	119.0333481	35.32605692
32	0.52	0.36	-0.4	-0.04	-0.4	3.79	0.41	5.09	-3.2	-4.63	-0.39	-1.31	-1.58	-2.96	1.36	2.72	24.46	119.021225	35.08190258
33	0.5	0.38	-0.42	-0.07	-0.44	4.6	0	5.07	-3.75	-5.62	-0.45	-1.19	-1.48	-2.96	1.61	2.81	25.03	118.6269836	35.32492328
34	0.52	0.37	-0.4	-0.08	-0.45	4.43	-0.13	5.19	-4.08	-5.54	-0.51	-0.97	-1.02	-2.54	1.19	2.78	24.77	118.7151718	35.21855744
35	0.49	0.36	-0.4	-0.07	-0.43	4.78	0.74	5.36	-4.24	-2.81	-0.67	-0.88	-1.26	-2.82	1.69	2.75	25.19	118.7797089	35.26692709
36	0.46	0.3	-0.35	-0.02	-0.32	5.12	1.51	5.22	-2.49	-1.8	-0.58	-1.76	-1.96	-3.37	0.86	2.63	25.69	118.9319687	35.28372595
37	0.47	0.34	-0.39	-0.02	-0.36	4.65	1.32	5.13	-3.14	-2.41	-0.6	-1.17	-1.23	-2.79	0.86	2.65	25.65	119.1336746	35.27241887
38	0.51	0.4	-0.42	-0.11	-0.5	4.4	-0.46	5.15	-2.97	-4	-0.63	-0.92	-1.28	-2.69	1.62	2.82	25.01	118.6626129	35.26678403
39	0.48	0.32	-0.39	-0.02	-0.34	4.72	0.75	5.19	-3.54	-4.98	-0.23	-1.77	-1.94	-3.35	1.35	2.69	24.76	118.7578049	35.07359366
40	0.52	0.37	-0.38	-0.11	-0.48	3.8	-0.27	5.1	-4.6	-3.47	-0.94	-0.56	0.21	-1.83	3.18	3.16	25.41	118.046196	34.8405818
41	0.49	0.33	-0.39	-0.02	-0.36	4.61	0.84	5.08	-4.02	-2.19	-0.51	-1.31	-1.56	-2.94	1.32	2.68	25.37	118.0077438	35.00132128
42	0.5	0.44	-0.45	-0.14	-0.57	3.57	-0.4	5.13	-5.46	-7.19	-0.51	-1.29	-1.47	-3	1.99	2.82	25.01	117.8732224	34.72024349
43	0.52	0.48	-0.48	-0.17	-0.65	3.59	-0.77	5.09	-5.34	-4.68	-0.34	-1.76	-1.45	-3.04	1.93	2.82	25.22	118.0981445	34.68582269
44	0.52	0.45	-0.44	-0.16	-0.61	3.8	-0.23	5.13	-5.14	-4.63	-0.41	-1.15	-0.86	-2.45	2.28	2.87	25.57	118.1399078	34.80369651
45	0.49	0.39	-0.41	-0.1	-0.49	4	0.1	5.08	-6.61	-4.49	-0.51	-0.96	-0.71	-2.37	1.98	2.9	26.06	118.1664429	34.87748448
46	0.49	0.33	-0.39	0	-0.33	4.87	1.3	5.15	-4.1	-1.8	-0.5	-1.59	-2.11	-3.3	1.27	2.69	24.67	117.8935547	34.98134703
47	0.51	0.34	-0.36	-0.07	-0.41	4.31	0.95	5.09	-2.44	-1.79	-0.84	-1.16	-1.99	-3.16	1.65	2.81	23.73	117.8566284	34.8849035
48	0.54	0.39	-0.41	-0.11	-0.5	3.82	-0.33	5.05	-5.35	-3.97	-0.67	-0.76	-1.38	-2.73	2.01	2.88	24.74	117.9440994	34.82988766
49	0.52	0.39	-0.42	-0.08	-0.46	4.01	0.45	5.09	-4.81	-2.88	-0.6	-1.17	-1.94	-3.19	1.69	2.81	24.55	117.8352051	34.80577491
50	0.51	0.47	-0.48	-0.18	-0.66	3.55	-0.63	5.1	-5.52	-7.83	-0.32	-1.61	-1.71	-3.11	2.05	2.82	25.66	117.9774475	34.70840656
51	0.5	0.45	-0.46	-0.15	-0.6	3.75	-0.75	5.11	-3.95	-4.38	-0.32	-1.41	-1.09	-2.71	2.18	2.82	25	118.2195892	34.74096106
52	0.48	0.3	-0.33	-0.04	-0.34	4.7	1.37	5.08	-1.96	-2.01	-0.81	-1.35	-2.03	-3.24	1.47	2.79	24.11	117.7586365	34.89719435
53	0.52	0.33	-0.38	-0.01	-0.33	4.63	0.62	5.18	-3.41	-2.83	-0.41	-1.41	-1.66	-2.98	1.35	2.67	25.94	118.0660477	35.05040192
54	0.49	0.37	-0.4	-0.07	-0.44	4.19	0.67	5.15	-3.71	-2.84	-0.62	-0.98	-0.91	-2.55	1.85	2.86	25.42	118.0286255	34.90982228
55	0.53	0.48	-0.46	-0.2	-0.67	3.65	-0.75	5.07	-4.97	-9.1	-0.28	-1.44	-1.25	-2.78	1.28	2.73	25.31	118.0557327	34.76421066
56	0.47	0.38	-0.42	-0.02	-0.4	5.03	1.8	5.08	-3.41	-1.21	-0.78	-1.61	-2.37	-3.37	1.08	2.58	24.35	117.7858124	34.9803282
57	0.54	0.24	-0.26	0	-0.24	4.3	-0.55	5.05	-3.1	-3.94	-3.99	-0.09	1.42	-1	3.45	3.4	26.68	118.2699585	35.09732352
58	0.48	0.17	-0.16	-0.11	-0.28	4.22	-0.39	4.8	-1.25	-8.72	-8.7	-0.34	1.57	-1.38	4.61	3.4	25.14	118.3499374	35.04904793
59	0.51	0.27	-0.28	-0.08	-0.36	4.26	-0.66	5.08	-2.23	-4.04	-4.14	-0.15	0.92	-1.52	3.28	3.29	25.33	118.3489075	35.1283553
60	0.5	0.32	-0.33	-0.06	-0.38	4.36	-0.28	5.12	-2.66	-3.97	-1.05	-0.58	-0.44	-2.16	1.94	2.84	24.83	118.4057236	35.20522545
61	0.52	0.33	-0.34	-0.04	-0.37	4.32	-0.66	4.99	-2.41	-3.51	-1.41	-0.45	0.35	-1.62	2.44	3.29	26.46	118.2896347	35.19215027
62	0.5	0.37	-0.39	-0.04	-0.41	4.63	0.32	5.14	-3.01	-3.3	-0.74	-0.83	-0.22	-2.19	2.19	2.92	25.59	118.3339233	35.25865166
63	0.55	0.3	-0.32	0	-0.3	4.43	-0.43	5.01	-3.23	-3.52	-2.11	-0.21	0.81	-1.21	2.48	3.35	26.91	118.1994095	35.14933063
64	0.54	0.32	-0.36	0	-0.33	4.47	-0.03	5.02	-4.4	-3.44	-1.07	-0.49	0.23	-1.69	1.63	3.03	26.79	118.1774368	35.07300092
65	0.49	0.39	-0.41	-0.07	-0.45	4.61	0.33	4.94	-3.51	-3.93	-0.5	-1.08	-1.09	-2.66	1.08	2.63	24.69	118.4072113	35.29578198
66	0.54	0.37	-0.39	-0.04	-0.41	4.56	-0.46	5.11	-4.46	-4.59	-0.74	-0.69	-0.41	-2.08	1.95	2.92	26.63	118.1809082	35.26198524
67	0.5	0.36	-0.4	-0.02	-0.37	4.82	0.52	5.2	-3.56	-4.38	-0.5	-1.05	-1.04	-2.6	1.49	2.77	25.97	118.2572098	35.30800586
68	0.46	0.37	-0.41	-0.06	-0.43	4.32	0.51	5.19	-3.66	-3.21	-0.64	-0.9	-0.27	-2.24	2.51	2.94	24.95	118.6619644	34.90814175
69	0.47	0.36	-0.39	-0.08	-0.44	4.1	-0.57	5.14	-2.92	-4.4	-0.72	-0.81	-0.23	-2.09	2.05	3.01	24.9	118.5864639	34.93132172
70	0.47	0.4	-0.44	-0.07	-0.47	3.79	0.03	5.07	-3.43	-5.79	-0.32	-1.57	-1.44	-3	1.19	2.72	24.42	118.7391434	34.86142813
71	0.48	0.42	-0.45	-0.1	-0.52	3.72	-0.08	5.14	-3.23	-5.58	-0.31	-1.61	-1.79	-3.17	1.51	2.79	24.05	118.7063904	34.7667311
72	0.46	0.39	-0.44	-0.07	-0.47	4.06	0.08	5.17	-3.3	-4.4	-0.33	-1.92	-1.93	-3.43	1.44	2.73	25.6	118.5915833	34.7412839
73	0.47	0.41	-0.45	-0.11	-0.53	4.12	-0.16	5.05	-3.64	-5.75	-0.27	-1.56	-1.36	-2.94	1.59	2.76	25.39	118.4936676	34.82167443
74	0.49	0.42	-0.44	-0.09	-0.51	4.16	-0.48	5.22	-3.4	-3.58	-0.55	-1.01	-0.98	-2.52	1.88	2.87	23.93	118.5789719	35.01339544
75	0.48	0.36	-0.41	-0.04	-0.4	4.59	0.47	5.32	-3.52	-4.03	-0.28	-1.63	-1.82	-3.18	1.54	2.75	23.99	118.6615906	35.02628146
76	0.46	0.37	-0.42	-0.03	-0.4	4.44	0.87	5.12	-3.9	-4.2	-0.28	-1.57	-1.57	-3.09	1.58	2.75	25.12	118.7863388	34.95839035
77	0.48	0.41	-0.46	-0.09	-0.51	3.89	-0.4	5.07	-3.66	-5.8	-0.25	-1.64	-1.59	-3.05	1.36	2.7	25.67	118.6015701	34.81556621
78	0.5	0.27	-0.29	-0.03	-0.3	4.12	-0.32	5.1	-3.9	-3.63	-2.02	-0.2	1.06	-1.2	2.46	3.39	26.43	118.2743454	34.96135301
79	0.49	0.36	-0.38	-0.08	-0.44	4.01	-0.53	5.09	-3.56	-4.53	-0.86	-0.62	0.29	-1.77	2.02	3.12	25.94	118.2581711	34.89569071
80	0.53	0.24	-0.26	-0.03	-0.26	4.19	-0.54	5.09	-3.63	-4.34	-3.57	-0.07	1.2	-1.13	3.22	3.4	26.23	118.3073196	35.01005574
81	0.49	0.39	-0.4	-0.1	-0.49	4.02	-0.56	5.11	-3.11	-3.97	-0.74	-0.78	-0.32	-2.09	2.95	3.18	25.28	118.3450165	34.91006357
82	0.5	0.34	-0.36	-0.08	-0.42	4.09	-0.73	5.03	-2.72	-3.33	-1.35	-0.45	-0.13	-1.96	2.65	3.32	25.32	118.3771896	34.95886201
83	0.52	0.34	-0.37	-0.03	-0.37	4.41	0.25	4.97	-4.16	-3.08	-0.95	-0.6	-0.23	-2.02	2.15	2.99	26.57	118.1927032	35.00871629
84	0.48	0.37	-0.41	-0.07	-0.44	4.29	0.29	5.06	-4.49	-3.32	-0.48	-1.09	-1.01	-2.59	1.99	2.83	26.16	118.1517334	34.95151826
85	0.48	0.43	-0.45	-0.13	-0.56	3.87	-0.35	5.12	-5.1	-4.34	-0.37	-1.24	-0.83	-2.56	2.06	2.88	25.61	118.226387	34.81157184
86	0.5	0.41	-0.42	-0.12	-0.53	3.94	-0.21	5.14	-1.99	-4.21	-0.53	-1.35	-0.98	-2.63	1.93	2.83	24.62	118.3136597	34.83565339
87	0.42	0.35	-0.39	-0.02	-0.36	5.44	1.41	5.15	-2.76	-1.79	-0.98	-0.93	-0.79	-2.51	2.08	2.8	24.91	117.9789276	35.71808687
88	0.4	0.36	-0.42	-0.01	-0.37	5.45	0.87	5.23	-4.62	-2.47	-0.58	-1.43	-1.65	-2.98	1.52	2.8	25.85	117.8628082	35.81074385
89	0.36	0.44	-0.48	-0.04	-0.48	5.94	2.22	5.1	-4.69	-0.7	-1.01	-2.07	-3.59	-4.59	0.93	2.58	22.44	118.1463165	35.95371093
90	0.39	0.42	-0.46	-0.02	-0.44	5.66	2.12	5.17	-4.31	-0.75	-1.15	-1.63	-2.43	-3.67	1.06	2.6	22.99	118.1753845	35.80806713
91	0.42	0.38	-0.39	-0.05	-0.43	5.42	1.68	5.07	-2.27	-1.17	-0.84	-1.88	-2.94	-4.05	0.72	2.57	23.19	118.1061783	35.56687444
92	0.38	0.41	-0.46	-0.02	-0.43	5.64	1.59	5.25	-4.08	-1.51	-0.65	-1.65	-2.68	-3.79	0.77	2.55	23.95	117.9409866	35.82708511
93	0.36	0.46	-0.5	-0.03	-0.49	5.89	2.08	5.09	-4.66	-0.62	-1.06	-2.29	-4.18	-4.9	0.39	2.53	21.79	118.0635681	35.88654919
94	0.39	0.44	-0.47	-0.06	-0.51	5.7	2.11	5.06	-3.32	-0.85	-1.04	-1.69	-3.47	-4.27	0.63	2.59	23.69	117.9743805	35.59846046
95	0.39	0.41	-0.45	-0.02	-0.42	5.67	1.77	5.05	-4.74	-1.44	-0.52	-1.84	-2.81	-3.8	0.75	2.57	26.39	117.8338013	35.66988584
96	0.4	0.4	-0.42	-0.05	-0.44	5.51	1.86	5.2	-2.49	-1.15	-0.89	-1.67	-2.83	-3.65	0.06	2.45	22.19	118.0835114	35.77121456
97	0.46	0.35	-0.4	-0.02	-0.37	5.26	1.28	4.97	-4.06	-1.69	-0.93	-1.07	-0.55	-2.43	2.38	2.9	24.88	117.6211319	35.48715415
98	0.45	0.39	-0.44	-0.03	-0.42	5.32	1.19	5.23	-4.34	-1.82	-0.53	-1.54	-1.49	-2.98	1.94	2.71	23.03	117.6338577	35.63027694
99	0.41	0.43	-0.47	-0.04	-0.47	5.62	1.88	5.32	-3.96	-0.69	-1.12	-1.91	-2.29	-3.6	0.92	2.65	24.31	117.7078552	35.66536936
100	0.46	0.38	-0.43	-0.04	-0.42	5.24	0.97	5.3	-3.38	-1.98	-0.61	-1.25	-1.54	-2.87	2.09	2.84	24.74	117.7209396	35.5853435
101	0.4	0.44	-0.47	-0.07	-0.52	5.92	2.38	5.3	-4.45	-0.56	-1.24	-2.04	-2.8	-3.84	0.64	2.57	24.59	117.8356781	35.54090778
102	0.47	0.35	-0.41	-0.03	-0.38	5.03	0.73	5.19	-3.55	-2.85	-0.46	-1.26	-1.68	-2.88	1.77	2.79	25.8	117.861351	35.44926659
103	0.46	0.39	-0.44	-0.04	-0.43	5.22	1.49	5.05	-3.48	-1.35	-0.72	-1.51	-1.75	-3.11	1.6	2.72	25.21	117.8090134	35.33837098
104	0.44	0.38	-0.42	-0.03	-0.41	5.39	1.84	5.08	-3.59	-0.97	-0.84	-1.8	-2.44	-3.45	1.44	2.73	25.91	117.7329407	35.37902081
105	0.48	0.36	-0.41	-0.05	-0.41	4.95	-0.02	5.12	-3.45	-4.89	-0.34	-1.39	-1.48	-2.77	1.54	2.77	26.03	117.7434464	35.47910928
106	0.42	0.34	-0.38	0.01	-0.33	5.55	1.93	5.14	-2.46	-1.05	-0.89	-1.89	-2.39	-3.57	1.44	2.76	26.11	117.5945892	35.38589302
107	0.4	0.38	-0.44	0.01	-0.38	5.55	1.85	5.11	-3.49	-1.21	-0.72	-1.81	-2.5	-3.62	1.31	2.73	25.57	117.6377945	35.23119618
108	0.42	0.36	-0.43	0.03	-0.33	5.59	1.81	5.12	-4.84	-0.93	-0.88	-1.91	-2.48	-3.64	1.46	2.71	26.59	117.5329285	35.25728939
109	0.42	0.36	-0.43	0.02	-0.34	5.57	1.69	5.23	-4.02	-1.26	-0.66	-2.19	-2.61	-3.8	0.81	2.63	27.33	117.5062637	35.35769385
110	0.42	0.39	-0.44	0	-0.39	5.45	1.54	5.01	-3.15	-1.42	-0.63	-1.97	-2.53	-3.72	0.75	2.49	25.74	117.4997177	35.4627325
111	0.47	0.4	-0.43	-0.12	-0.52	3.76	-0.33	5.14	-3.33	-3.49	-0.52	-1.1	-0.52	-2.44	2.27	2.85	25.2	118.3660507	34.65198202
112	0.47	0.41	-0.43	-0.14	-0.55	3.58	-0.81	5.06	-3.26	-3.46	-0.55	-1.04	-0.6	-2.37	2.33	2.93	24.28	118.2705154	34.61006762
113	0.5	0.46	-0.48	-0.13	-0.59	3.52	-0.64	5.08	-3.11	-1.44	-0.91	-1.4	-0.96	-2.72	2.33	2.81	24.4	118.1425095	34.59839406
114	0.49	0.4	-0.41	-0.13	-0.52	3.98	-0.69	5.1	-2.32	-3.57	-0.57	-1.18	-0.81	-2.52	1.94	2.84	24.45	118.403801	34.84739873
115	0.49	0.44	-0.45	-0.18	-0.62	3.4	-0.96	4.99	-4.9	-8.91	-0.29	-1.75	-1.64	-3.16	1.56	2.74	23.7	118.2227859	34.43352805
116	0.48	0.46	-0.47	-0.14	-0.59	3.54	-0.8	5.07	-4.11	-2.95	-0.57	-1.01	-0.97	-2.51	2.01	2.85	24.21	118.2102203	34.59621991
117	0.47	0.43	-0.46	-0.15	-0.58	3.66	-0.55	5.17	-3.48	-4.83	-0.33	-1.43	-1.29	-2.94	1.71	2.78	25.53	118.3697128	34.54575868
118	0.47	0.45	-0.46	-0.16	-0.61	3.8	-0.84	5.06	-2.94	-5.35	-0.28	-1.68	-1.49	-3.06	1.92	2.8	24.2	118.3412781	34.75046344
119	0.46	0.42	-0.45	-0.14	-0.57	3.58	-0.34	5.16	-3.11	-5.39	-0.32	-1.5	-1.66	-3.11	1.76	2.75	25.23	118.3524628	34.46872651
120	0.49	0.42	-0.43	-0.14	-0.56	3.69	-0.74	5.07	-2.21	-2.62	-0.59	-1.35	-1.21	-2.73	1.81	2.83	24.42	118.2334061	34.68334222
121	0.49	0.46	-0.47	-0.18	-0.64	3.39	-0.99	5.03	-3.79	-4.38	-0.4	-1.84	-1.47	-3.25	1.82	2.68	23.88	118.1949921	34.50814807
122	0.48	0.45	-0.47	-0.19	-0.64	3.48	-0.93	5.04	-4.43	-8.72	-0.3	-1.41	-1.39	-2.89	1.86	2.79	24.22	118.2767334	34.51925
123	0.46	0.43	-0.46	-0.14	-0.57	4.12	0.54	5.28	-3.52	-3.06	-0.28	-1.79	-1.81	-3.31	1.41	2.71	25.53	118.4517136	34.7336827
124	0.48	0.35	-0.38	-0.03	-0.38	4.86	0.84	5.06	-3.42	-1.97	-1.59	-0.48	0.01	-1.94	2.71	3.07	24.73	118.4544754	35.55544879
125	0.42	0.39	-0.44	0	-0.39	5.31	1.55	5.11	-3.63	-1.69	-0.5	-1.71	-2.87	-3.9	0.6	2.52	23.21	118.1929703	35.67547775
126	0.43	0.4	-0.45	-0.01	-0.41	5.32	1.8	5.11	-5.12	-0.91	-0.83	-1.87	-3.19	-4.11	0.58	2.57	24.94	118.2815933	35.54618405
127	0.42	0.4	-0.45	-0.01	-0.41	5.21	1.62	5.17	-4.31	-1.34	-0.61	-1.71	-2.98	-3.95	0.87	2.59	25.02	118.2095261	35.46788281
128	0.48	0.4	-0.44	-0.04	-0.44	4.84	0.86	5.12	-4.02	-2.16	-0.52	-1.29	-1.97	-3.19	1.48	2.71	24.71	118.3276749	35.3856184
129	0.46	0.38	-0.42	-0.03	-0.41	4.93	1.23	5.08	-3.23	-1.91	-0.66	-1.23	-1.79	-3.03	1.57	2.78	24.29	118.3804703	35.46100381
130	0.49	0.41	-0.44	-0.07	-0.48	4.68	0.57	5.04	-4.56	-2.68	-0.47	-1.23	-1.79	-3.1	1.19	2.67	24.18	118.4453049	35.3816495
131	0.48	0.39	-0.42	-0.06	-0.45	4.72	0.2	5.17	-3.26	-2.71	-0.64	-1.01	-1.33	-2.82	1.57	2.75	24.43	118.5192719	35.45015526
132	0.5	0.4	-0.43	-0.06	-0.47	4.74	-0.31	5.3	-4.51	-4.62	-0.87	-0.58	-1.59	-2.81	1.38	2.77	24.81	118.5796204	35.51579091
133	0.51	0.4	-0.44	-0.04	-0.44	4.85	0.04	5.08	-5.77	-4.09	-0.43	-1.13	-1.75	-2.99	1.85	2.81	24.81	118.6631165	35.50407771
134	0.5	0.4	-0.44	-0.04	-0.43	4.94	0.22	5.26	-5.13	-4.72	-0.39	-1.18	-1.91	-3.09	1.26	2.74	24.68	118.6556702	35.60182593
135	0.49	0.39	-0.42	-0.06	-0.45	4.73	-0.52	5.23	-4.29	-3.82	-1.36	-0.35	-1.23	-2.56	2.07	2.93	24.74	118.5705032	35.60649504
136	0.44	0.4	-0.44	-0.03	-0.43	5.3	1.69	5.06	-3.86	-1.35	-0.77	-1.37	-2.14	-3.38	1.21	2.68	24.13	118.4523544	35.63748318
137	0.43	0.38	-0.43	-0.03	-0.41	5.23	1.72	5.13	-3.63	-1.41	-0.75	-1.37	-2.38	-3.51	1.22	2.67	24.8	118.3458481	35.60808218
138	0.4	0.4	-0.45	-0.02	-0.43	5.55	2.08	5.28	-4.85	-1.01	-0.78	-1.78	-2.89	-3.92	1.14	2.68	24.19	118.2878647	35.68923949
139	0.45	0.34	-0.38	-0.02	-0.35	5.15	0.91	5.28	-2.99	-2.18	-1	-0.76	-0.19	-2.19	2.49	2.91	23.93	118.6255951	35.84243312
140	0.39	0.4	-0.45	-0.03	-0.42	5.52	1.31	5.17	-4.53	-2.14	-0.47	-1.41	-1.75	-3.1	1.7	2.78	25.53	118.7345657	36.07488321
141	0.42	0.4	-0.45	-0.04	-0.44	5.37	0.97	5	-4.92	-3.16	-0.35	-1.41	-1.72	-3.11	1.71	2.8	24.95	118.6972961	35.96857725
142	0.47	0.37	-0.42	-0.02	-0.39	5.03	0.86	5.2	-3.83	-2.04	-0.85	-0.87	-0.7	-2.41	2.06	2.88	24.24	118.58255	35.70747809
143	0.44	0.38	-0.44	-0.01	-0.39	5.2	1.34	5.04	-3.82	-1.75	-0.66	-1.24	-1.68	-3.06	1.49	2.7	22.25	118.5073929	35.78976707
144	0.4	0.39	-0.41	-0.04	-0.42	5.57	1.87	5.11	-2.42	-1.15	-0.84	-2.21	-2.6	-3.91	1.22	2.63	22.24	118.537674	35.96864626
145	0.4	0.42	-0.47	-0.01	-0.43	5.61	1.98	5.1	-5.29	-1.22	-0.55	-2.09	-3.07	-4.24	0.48	2.5	22.25	118.4277954	35.82668504
146	0.49	0.39	-0.44	-0.03	-0.42	5.01	0.33	5.2	-4.62	-4.12	-0.4	-1.28	-1.89	-3.09	1.4	2.77	25.24	118.7242279	35.67799661
147	0.41	0.39	-0.45	0	-0.39	5.46	1.32	5.23	-4.57	-1.9	-0.36	-1.96	-2.21	-3.57	1.3	2.67	24.62	118.8274155	36.01210358
148	0.37	0.41	-0.46	-0.01	-0.42	5.91	2.24	5.19	-4.92	-0.74	-0.94	-2.08	-3.44	-4.45	0.85	2.54	23.44	118.3268585	35.83904751
149	0.37	0.4	-0.45	0	-0.4	5.79	1.76	5.12	-3.65	-1.25	-0.74	-2.1	-2.62	-3.97	0.93	2.6	25.65	118.6106567	36.09303769
150	0.39	0.42	-0.46	-0.02	-0.44	5.72	2.07	5.26	-4.99	-0.89	-0.92	-1.86	-3.16	-4.2	1.41	2.68	23.96	118.2528915	35.83516757
151	0.41	0.43	-0.47	-0.05	-0.48	5.66	2.23	5.06	-3.86	-0.75	-0.98	-2.02	-3.15	-4.17	0.73	2.53	23.27	118.4086151	35.72859433
152	0.43	0.38	-0.42	-0.03	-0.42	5.24	1.47	4.97	-2.65	-1.47	-0.89	-1.25	-1.37	-2.91	1.13	2.7	21.76	118.5375748	35.8348715
153	0.4	0.39	-0.44	-0.02	-0.41	5.23	1.25	5.05	-4.84	-1.82	-0.52	-1.96	-2.47	-3.72	1.03	2.67	24.07	118.9585648	36.06186771
154	0.43	0.38	-0.43	-0.02	-0.4	5.31	0.88	5.11	-4.57	-3.43	-0.3	-1.51	-2.19	-3.36	1.12	2.69	25.18	118.6967163	35.88614813
155	0.38	0.44	-0.48	-0.03	-0.47	5.76	2.07	5.12	-5.6	-1.03	-0.61	-2.37	-3.4	-4.39	0.08	2.46	22.02	118.3873367	35.9271549
156	0.37	0.39	-0.45	-0.01	-0.4	5.69	1.83	5.1	-4.71	-2.1	-0.34	-2.09	-2.78	-3.87	0.91	2.58	24.84	118.7976227	36.1499958
157	0.52	0.21	-0.24	-0.02	-0.22	4.25	-0.7	5.11	-8.79	-6	-1	0	1.76	-0.9	4.11	3.4	26.38	118.3046494	35.05530431
