# Supplementary material for: Exploring the impact of urban spatial morphology on land surface temperature: A case study in Linyi City, China
Source: PLoS One. 2025 Jan 27;20(1):e0317659. doi: 10.1371/journal.pone.0317659 (PMC11771947; doi:10.1371/journal.pone.0317659)
Supplement: S1 File — (ZIP) [file pone.0317659.s001.zip › mlr_ypy_2013.csv]

FID	y	py
1	23.16406801	22.1963747235165
2	23.04300169	22.5915827376863
3	21.92477922	22.0287247879687
4	22.49730716	22.4818571662902
5	22.72251766	22.0886919610088
6	22.53890884	22.2436814367833
7	22.13390529	22.2566392420964
8	22.63079509	22.202738156767
9	22.71023082	22.4871146673193
10	22.41984719	21.8596620960368
11	21.51567778	21.5060722388638
12	22.76352755	22.7920374165718
13	22.25016823	22.7834561834538
14	22.56744315	22.5254230881752
15	22.87469373	21.9486961141459
16	20.94801591	21.5698443414823
17	21.14961151	21.0629695159033
18	21.91547386	21.3195715274273
19	21.87925411	22.6493533210058
20	22.00866695	21.7242878470958
21	20.85116165	21.3411231824773
22	21.30409001	21.3992178239717
23	20.81875023	21.1092934666625
24	21.77027317	21.8148398365557
25	23.96109397	22.5352400187687
26	22.19969263	22.323035121164
27	22.43742894	21.863149330348
28	23.19979805	21.8663156006524
29	21.14887001	22.4057553868351
30	23.30022322	22.3524784551318
31	19.31666914	21.6403246703939
32	22.77728163	22.1987213755021
33	21.77416716	22.2626508292194
34	20.96204531	21.4139400819915
35	21.51502852	21.3408068407204
36	20.65567927	21.794892958621
37	22.64796204	21.6270439848086
38	21.28553469	21.6681834211727
39	22.43807083	22.2602018502218
40	23.14974545	23.3459862818509
41	23.17189154	22.3315195644196
42	21.91524687	22.4606928705085
43	22.09828615	22.6182341459018
44	23.16546171	22.7699757448939
45	23.61302867	22.5518017195446
46	22.23704484	22.7712997496609
47	21.97834455	22.5594442937605
48	22.5691328	22.3460494014491
49	22.40850637	22.9795658535048
50	21.84076848	22.2490234031766
51	22.17467514	22.0337541328693
52	22.47468658	22.3538904670574
53	22.85527183	22.4709610478926
54	23.55924735	22.7503861022934
55	22.36365819	22.2027171477387
56	22.17501812	22.3734212677905
57	23.05015853	23.8178005122766
58	23.11969075	23.0730317340678
59	22.74207926	22.2855080503723
60	22.00601002	21.2431684599441
61	22.73579844	22.9698264672783
62	22.5454953	22.7622556070496
63	22.40216303	23.4275633443136
64	22.62903435	22.7324078403072
65	22.15037808	21.532610710578
66	22.29031153	22.2951123059567
67	22.35715064	22.7022578077509
68	22.41214248	22.5127264204456
69	22.69406679	22.5573236603237
70	22.13129769	21.9001797311757
71	22.12237109	21.8193385484617
72	23.3312701	22.2661830931774
73	22.42159965	21.7200875952979
74	21.52280686	22.3273791775302
75	21.49360782	22.213669171313
76	22.66627225	22.6763126017859
77	23.40566522	22.0941314999332
78	23.60384528	22.9009604706134
79	23.5349364	22.2821474107963
80	23.42089528	22.9817193418986
81	22.99619199	22.5312600685065
82	23.21588834	22.8081396208475
83	23.01646643	22.6039650507379
84	23.39257203	22.6664032703182
85	23.33604347	22.3392168789277
86	22.67363619	22.2426601050913
87	22.16690222	22.0328626092803
88	21.08431444	22.136074414344
89	22.60767182	21.7034831361037
90	23.51537159	21.8822502842103
91	20.63674742	21.4197983029428
92	20.9873607	21.6784409346739
93	22.08166047	21.7986980216778
94	21.78213	21.4710146315461
95	21.29031992	21.8263483563996
96	22.50468856	21.3989990175476
97	21.98303505	22.6877748091969
98	23.40063824	22.3147248470742
99	22.49716405	22.024532327707
100	21.74732164	22.4078277495386
101	21.46074272	21.707995336777
102	22.87991922	22.5175206275928
103	22.89167078	21.8839301510793
104	22.6835678	22.0067124434728
105	22.4156687	22.3378646021457
106	22.41815018	22.2551588929029
107	22.58730337	22.3262948475182
108	24.48380081	22.2921290033194
109	24.50163554	22.2870592556112
110	22.94979979	22.0347620114214
111	21.29984075	21.6754957306524
112	20.90307333	21.7221692611642
113	21.89456625	21.8574519513603
114	21.74657974	21.7194379971725
115	19.89638387	20.9471397454813
116	21.17114215	21.8675292084529
117	21.4133889	21.3127349039802
118	21.18537494	21.9044030433682
119	20.89814691	21.3755718036815
120	21.49516395	21.8063472315185
121	20.8771435	21.5744193779153
122	20.44109743	20.9839145523335
123	21.53504138	21.4517956164016
124	21.86366772	22.6318322480215
125	21.57288846	22.117987750885
126	21.66609944	22.2686563247027
127	21.40804466	22.4678382982502
128	22.25371624	22.537519628745
129	22.1210723	22.3703977637983
130	22.28469717	22.078806138456
131	22.10097787	21.9002499185831
132	21.5910611	21.7541904937849
133	21.32703233	22.6641320219188
134	21.52340256	22.406628585336
135	21.74457283	21.3791365794909
136	21.09937462	22.0204451286952
137	21.55210987	21.8501291033733
138	21.90851845	22.3912061604932
139	22.01212276	22.1698817840177
140	23.77858563	21.9029991702475
141	22.70629866	21.9417823824879
142	22.04344695	22.3225510085824
143	19.94972374	22.1483949336943
144	20.2385885	22.1235869467609
145	19.65793013	22.1588030873006
146	21.83677986	22.6050025651272
147	22.24645858	22.6625004485505
148	21.36593038	21.8697385471932
149	23.65523917	22.3163625615112
150	22.80979368	22.3384343287304
151	20.58145051	21.703461928414
152	19.90479401	21.8614873571568
153	21.99892979	22.0168222859306
154	22.84541153	21.8721617839506
155	19.63307133	21.784783483166
156	23.6291206	22.2764898403568
157	23.35295628	23.2348398085084
