# Supplementary material for: Exploring the impact of urban spatial morphology on land surface temperature: A case study in Linyi City, China
Source: PLoS One. 2025 Jan 27;20(1):e0317659. doi: 10.1371/journal.pone.0317659 (PMC11771947; doi:10.1371/journal.pone.0317659)
Supplement: S1 File — (ZIP) [file pone.0317659.s001.zip › mlr_ypy_2016.csv]

FID	y	py
1	24.23923787	23.5349632339172
2	24.60181703	24.1763210298607
3	23.59904836	23.1647945185447
4	24.01526598	23.8953526920924
5	22.32932328	23.6856903504018
6	23.94954554	23.8550814425451
7	23.99179576	23.8553107376993
8	24.15730346	23.5671239554009
9	24.19742794	24.2786871623169
10	24.51965908	24.0036017546769
11	23.25017019	22.4597577788304
12	24.46247084	24.1348835054415
13	23.04256375	24.0361075528509
14	23.16836367	23.9465468719021
15	23.71297378	23.7049890998558
16	22.94648322	23.4826702937894
17	23.16202711	23.3059807448292
18	23.89505217	23.3002340038376
19	23.19246822	24.0281778418403
20	22.94593938	23.5298794259704
21	22.80656999	23.3433158270288
22	23.42491077	23.2919060865948
23	23.00109006	22.9927607664537
24	23.00745365	23.1348466292896
25	23.3446076	23.6790714795935
26	23.26171261	23.5084150062731
27	22.76422981	23.2818237662357
28	22.73476352	22.8863796143594
29	23.75667209	24.0690422630676
30	24.47082341	23.6021941922476
31	21.71394768	23.1211529453421
32	23.32318335	23.4255724826947
33	23.80204009	24.0373604507013
34	23.49592599	23.1002205418076
35	23.09029174	22.9947160769979
36	21.66171902	22.6961910518364
37	22.96450535	22.7308420632457
38	23.65731882	23.2673230981005
39	24.16526631	23.6044233362368
40	23.7040144	24.197068406962
41	23.99832783	23.7944075126828
42	23.35644542	23.563414748004
43	24.60812923	24.1087841336455
44	24.54988538	24.5525103157962
45	24.70306572	24.046031001599
46	23.92211927	24.273264756795
47	23.35824809	24.0380064803384
48	23.62266261	23.9355055199379
49	23.98604318	23.9221407394591
50	23.91560605	23.4665968659469
51	24.31807725	23.9934495624314
52	23.56084259	23.5692317867755
53	24.00561524	24.1715315556545
54	23.88799729	23.8810102262405
55	24.12207053	23.9863628782428
56	23.81200212	23.475271668201
57	24.417437	24.8163237815564
58	23.68154262	23.7533870810196
59	23.18781347	23.6579763894592
60	23.55601935	23.1854750873697
61	23.76038147	24.2420295198666
62	24.06671717	24.3195986228341
63	23.94701918	24.5745108977857
64	24.18612817	24.2591693049992
65	23.84347355	23.4666915365904
66	24.06381768	24.0352095947662
67	24.17582662	24.3758850115535
68	23.96001455	23.6148752124204
69	23.87147314	24.0338631136296
70	23.7298587	23.4643677887354
71	23.69407619	23.3783326966202
72	24.69176005	23.6880506917438
73	24.13092864	23.2392629549537
74	23.28608842	23.9930860349915
75	23.4760673	24.1523251532337
76	24.20546296	23.6542897787464
77	24.68250304	23.5896907494575
78	25.24930997	24.2200575440706
79	25.10419038	23.7908771990144
80	24.85322763	24.0559868228321
81	24.26310061	24.1150446017333
82	24.01657987	24.1797714356278
83	24.3816306	23.9945597118557
84	24.37477975	24.0974765093492
85	24.85487546	23.9171469628361
86	24.16835548	23.7584451991954
87	23.74630456	23.2403107707936
88	23.6048691	24.565528444178
89	22.32330348	22.7630961312134
90	22.64038089	22.5993759687708
91	23.20743291	22.996858309603
92	22.10857395	23.6930405293437
93	20.82821353	23.1789969350916
94	23.8358869	22.3988910214681
95	23.55744967	23.5461864142184
96	22.20678337	22.5394930253928
97	23.79187496	24.1159311437742
98	24.00531023	24.2352365666556
99	23.55329529	23.6952688547922
100	23.86138926	24.3305797964317
101	23.27402788	22.9464771217243
102	24.00956548	24.1489291133446
103	22.50204818	23.5878394832164
104	22.59517988	23.3601729790273
105	23.81645271	24.3224552869844
106	23.9299627	23.4982216563222
107	24.31407555	23.9564844438245
108	26.79397031	24.1782733949238
109	26.45792681	24.338655028194
110	24.79469721	24.0151814193881
111	23.17949546	23.2268115568657
112	23.05612253	23.515910583977
113	24.02685873	23.9049826664622
114	23.52866387	23.4024938696223
115	22.26691147	23.5270564465131
116	23.55076808	23.7198928967841
117	22.56558828	23.2096715930789
118	23.1860775	23.6482699760327
119	21.78794206	23.3471265614966
120	23.961762	23.6187952398469
121	23.17155367	23.9924446792122
122	22.39799589	23.2068989685993
123	23.87026808	23.0188801468106
124	24.558547	23.4748225120044
125	22.4946485	23.315123578403
126	23.31339837	23.1815672171818
127	23.26405312	23.7522072065348
128	24.08494321	24.043302717103
129	24.14598401	23.4403135720917
130	24.14470563	23.6511365271049
131	23.91347281	23.4518707733948
132	23.09353074	23.4849574010572
133	22.711978	24.1732913957984
134	23.44376629	24.2218145309051
135	23.96818211	23.1146984266446
136	23.6922611	22.913662339723
137	23.43837817	22.8004257368161
138	22.54282984	23.1289272962742
139	24.10784581	23.3889937651999
140	24.35422089	23.5370489563696
141	25.6491276	23.4063013208492
142	24.01568247	23.6935896262643
143	21.80665878	23.1680129890502
144	23.63445408	22.7708584718871
145	21.16274299	22.9058952853291
146	24.94987765	24.1803384993798
147	23.34797387	24.128282073832
148	22.4147543	22.7560798547408
149	25.53572742	23.7417208185979
150	23.11019759	23.1414402689966
151	22.09322305	22.2136243145004
152	22.07015177	22.6243990644713
153	22.18729833	23.4713202548519
154	25.65390059	23.739424548757
155	21.74565741	22.7536973966689
156	21.85139812	23.4740466007275
157	24.64716009	24.4493126622373
