# Supplementary material for: Exploring the impact of urban spatial morphology on land surface temperature: A case study in Linyi City, China
Source: PLoS One. 2025 Jan 27;20(1):e0317659. doi: 10.1371/journal.pone.0317659 (PMC11771947; doi:10.1371/journal.pone.0317659)
Supplement: S1 File — (ZIP) [file pone.0317659.s001.zip › mlr_ypy_2019.csv]

FID	y	py
1	24.76298969	24.5578190470519
2	25.1973302	25.4090101431824
3	24.01052432	24.9656887061988
4	25.52726107	25.7261246964749
5	24.85579938	25.3531183603472
6	25.30992418	25.072406547202
7	24.89393352	25.8139669606796
8	25.00625971	25.9477136217868
9	25.23056771	25.4262977055661
10	25.24647821	25.8582249917209
11	23.43717667	24.2919062838792
12	24.8837801	25.3019309624949
13	24.77759232	25.7060916472403
14	25.10389335	25.7528158556218
15	25.53015282	25.230673147658
16	24.31819565	25.0896791936076
17	24.26508855	24.7589408641982
18	24.5359522	24.1533042867506
19	24.93837214	25.495339826604
20	25.15796824	24.9084962094966
21	24.27357291	24.525223856171
22	23.90287157	24.5525262189716
23	23.69075727	24.0275290466175
24	25.19368656	24.1930287313006
25	26.10932279	24.9150809106394
26	23.63196092	24.8682343010504
27	25.98182848	24.2202061336723
28	25.26117253	24.0619911943818
29	24.1355474	24.3849010741994
30	25.56015579	24.7194962850494
31	21.74160284	24.8153255116118
32	26.08302161	24.5009744831
33	24.38557828	25.1329633951414
34	24.41627871	24.1872299305773
35	24.63521021	24.1486656497852
36	23.5759474	23.339764377194
37	23.34278823	24.484751340598
38	24.16326064	24.1616183149306
39	24.82180868	24.6787140653404
40	27.01342614	25.8136849137999
41	25.98703997	25.4175290903591
42	26.54363422	25.302617988196
43	25.86636626	25.8822725529883
44	26.99574752	25.9769086592905
45	26.75005871	25.7265424351078
46	25.49309315	25.6272474624199
47	25.92973332	25.3928028274335
48	26.63238105	25.6058138392142
49	26.44583319	25.6988112110674
50	26.50681747	24.9355459007912
51	25.265359	25.0839543483524
52	25.56809919	25.5524720586298
53	25.92350615	25.6991647981309
54	26.55451665	25.4051534003286
55	26.97448381	25.6242798525116
56	25.27384172	25.2854200502647
57	26.07520558	26.3253119395199
58	25.40403254	25.7551014156096
59	25.17358005	25.4792914482516
60	24.6475508	24.9505562494513
61	25.43296577	25.7777192059785
62	25.08723232	25.4756183619009
63	25.95050782	26.4261718412657
64	26.23703215	26.2923563763607
65	24.98126157	24.9502474625424
66	25.2654524	25.7936153563083
67	25.04014572	25.660452644295
68	25.20800563	25.012537053245
69	25.67470953	25.3710065628684
70	24.16906423	24.7053598843823
71	24.3891187	24.6608940870929
72	25.26173902	24.9703995415095
73	24.79170644	24.7124362895772
74	25.03889615	24.874915860044
75	24.55693251	24.796259480728
76	24.29231233	25.0492643941036
77	25.54950985	24.9280196906315
78	26.33025226	25.4352205031711
79	26.1318765	25.0926815700629
80	26.07988503	25.7366546332388
81	25.31964975	25.3309360985322
82	25.49074221	25.6462093261522
83	26.35123007	25.9597288951914
84	26.45188859	25.6855685754724
85	26.06910701	25.1942403297754
86	25.0671287	24.780976275754
87	25.90748479	24.4507882813989
88	24.58578984	25.3953599034454
89	24.30579147	24.722238153137
90	25.2754886	23.9851646493435
91	23.78327565	24.0989936514604
92	24.92028871	24.9898424479443
93	24.27735841	24.5397084512037
94	24.53234711	24.3635991508419
95	24.25186041	25.3496201877558
96	25.53833338	23.8254600352549
97	24.95760971	25.5469290009573
98	25.16727592	24.9850876838971
99	24.20327024	24.0681726388512
100	24.16735973	24.9845949740048
101	23.23918904	25.0371105463097
102	24.64884783	25.3995827487524
103	24.70751038	24.8875295447188
104	25.09425795	24.576429756643
105	24.39253764	25.2524592868759
106	25.65839896	25.0103052628609
107	26.40428434	25.2728336295481
108	26.89731376	25.0074971101911
109	26.72247202	25.5323265489106
110	25.77821252	25.3596746471539
111	23.68179183	24.2294418943081
112	23.18740441	24.6493547397893
113	23.74734295	24.0080598753976
114	24.50666921	24.5250440988886
115	22.62386932	24.5935845870654
116	23.27236165	24.497908180933
117	23.54250153	23.9172763640701
118	23.7414203	24.4064170343999
119	23.11782066	24.2725572646926
120	24.44409817	24.339113881376
121	22.63921356	24.8560398024666
122	22.58828336	24.3862884980406
123	24.20162954	24.0159850467023
124	24.93383991	24.6663041449067
125	23.66363576	24.4737149180544
126	24.10659726	23.832332455132
127	23.65631461	24.4250498608649
128	25.02205981	24.8077097436996
129	25.27654743	24.4902161697674
130	25.43953209	24.6311022203699
131	25.28300473	24.1173651064647
132	24.37936762	24.4038364475945
133	23.79882397	24.8728729890149
134	23.62462727	24.5557779700146
135	24.10927272	24.1923047001946
136	24.05323648	24.2387750450449
137	24.02535011	24.1401463897075
138	23.53335951	24.3093593179875
139	23.99235336	23.7714979956639
140	26.52079517	24.6098177985479
141	25.60995592	24.5687958932273
142	23.74997344	24.0658379117953
143	23.46050123	24.0872713205365
144	24.77879832	24.2402195700409
145	23.75787055	24.4265356444798
146	23.53379092	24.6485586397377
147	25.31857673	24.767537658838
148	24.47741335	24.5874480642829
149	26.90427744	25.2094694953295
150	24.9821364	24.5374595033396
151	23.46066445	23.88421550879
152	23.51260125	23.8662889154494
153	24.52506752	24.6170281694806
154	25.00620951	24.3651190613438
155	24.26611791	24.4423594284607
156	26.21847774	25.4312311419751
157	26.19871811	25.8094197202469
