# Supplementary material for: Exploring the impact of urban spatial morphology on land surface temperature: A case study in Linyi City, China
Source: PLoS One. 2025 Jan 27;20(1):e0317659. doi: 10.1371/journal.pone.0317659 (PMC11771947; doi:10.1371/journal.pone.0317659)
Supplement: S1 File — (ZIP) [file pone.0317659.s001.zip › mlr_ypy_2022.csv]

FID	y	py
1	25.16131752	24.7688201915214
2	25.51189324	25.1682021677397
3	24.92109155	23.6590725310125
4	26.0777989	25.5970276462678
5	25.02259157	24.5101303123523
6	25.18910504	24.4556553482177
7	24.96566561	25.5180623027178
8	25.21795987	24.9345239402382
9	25.96021607	25.0431258768392
10	25.48021303	25.0598761240262
11	22.61640458	22.7949459754944
12	25.06808774	25.0227469491685
13	24.34220481	25.7591004184358
14	24.29746385	25.1282619171023
15	25.03520688	24.1035585133621
16	23.80456217	25.4366216320447
17	24.21802708	24.5241299632859
18	24.48682059	24.4414482787159
19	23.9159024	25.913890857879
20	24.14996404	24.4231040558395
21	23.6125179	24.2394695963556
22	24.42895938	24.8654120654992
23	23.82939267	24.6704023873609
24	25.15824655	25.3114513913804
25	24.83645989	25.5369046795628
26	24.89567873	25.3560834779139
27	25.35841375	25.1737593754902
28	25.5066394	24.9413563584734
29	23.97540424	25.3966544028281
30	25.11853642	25.3402371975381
31	26.22815161	25.2780476605805
32	24.46442569	25.2028356782227
33	25.03169807	25.1977380548413
34	24.76744547	25.1413413593292
35	25.19182901	24.9028359228997
36	25.68887902	25.1548164881795
37	25.65171242	24.7881467411013
38	25.01186618	24.5984871807277
39	24.76015831	25.6880317533285
40	25.40710036	25.7408597597478
41	25.37190107	25.3163423651967
42	25.00739864	25.0106481231886
43	25.22133419	25.0483947481083
44	25.57447688	25.0336406522295
45	26.06139873	24.9935726557895
46	24.67347967	25.5534800553358
47	23.73455612	24.4734782290388
48	24.74401423	24.8219011541756
49	24.55460485	25.1593967387391
50	25.65589009	24.9487516333786
51	24.99611555	24.9295428733375
52	24.11364197	24.5270474967246
53	25.94237804	25.7952232066471
54	25.42349903	25.0265727110533
55	25.30559627	24.5469521788745
56	24.34709291	24.7018954073902
57	26.67952584	26.5652065193812
58	25.13702408	24.9611614567104
59	25.33177011	24.4055630456328
60	24.82905226	24.4738153746518
61	26.46159665	25.5878543639037
62	25.5878883	25.1365614836671
63	26.91446982	26.7597344364395
64	26.79073553	25.8921630285215
65	24.68773477	24.5065624779677
66	26.63242018	25.6586984980476
67	25.97112517	25.4453176890438
68	24.94825951	25.0830054638339
69	24.89926656	24.8604490734144
70	24.42251421	24.7894778168996
71	24.04920897	24.8375657934719
72	25.60230414	25.1442637233761
73	25.39237956	24.8933604491129
74	23.92941869	24.9186545505103
75	23.98728005	25.5694879294052
76	25.12465995	25.1306140546993
77	25.67452821	24.9015632631618
78	26.42995367	25.9640039822898
79	25.93684919	25.171735237439
80	26.23346577	26.271176821074
81	25.28440209	25.5167393488465
82	25.31676064	25.0632966889273
83	26.56548759	25.4335746327426
84	26.15586379	25.0938288500681
85	25.61250864	24.8775273005051
86	24.61920977	24.4255680881186
87	24.91291982	24.4176451570087
88	25.85435031	25.2895890425076
89	22.44351219	23.3522821572439
90	22.98694942	23.7964661082156
91	23.18669459	23.375832153721
92	23.9523199	24.1297483240435
93	21.78933675	23.2502217625132
94	23.6920263	23.1055246448137
95	26.39388324	24.2390955052215
96	22.18735324	23.3858574912062
97	24.88106052	25.4326844431975
98	23.02505221	25.2682313012689
99	24.31272835	23.9207900392227
100	24.74020594	25.2492785516565
101	24.59060026	23.6914836873588
102	25.80290755	25.4770691466735
103	25.21030957	24.6540849693917
104	25.91213273	24.5783313519647
105	26.0295439	25.5355046350537
106	26.11259167	24.5445772737388
107	25.56630256	24.638938043664
108	26.58516384	25.0974569804411
109	27.32531947	25.1496587870669
110	25.73775903	24.3772568911104
111	25.20454678	24.6705003613753
112	24.27621256	24.6136326688671
113	24.40133314	24.4352853992129
114	24.45000283	24.42924503807
115	23.69805529	24.6431410655898
116	24.21398811	24.3241385566764
117	25.53011603	24.5710398322169
118	24.20102342	24.3833893255303
119	25.2308411	24.4414029937887
120	24.4157251	24.1430203552355
121	23.88228567	24.6326063646272
122	24.21712249	24.3759797220798
123	25.52930619	24.652031291745
124	24.72582142	24.9479671870508
125	23.21447816	24.2716009964498
126	24.93606981	24.1646960692599
127	25.02458035	24.2559936304778
128	24.71367427	24.7093100506808
129	24.29049147	24.6541797707159
130	24.17566748	24.6651883040187
131	24.43419119	24.5716271347328
132	24.80876211	24.2856673510537
133	24.810848	25.1457952221473
134	24.68000221	25.4005562361942
135	24.73635586	24.0437925589579
136	24.12718035	24.3390714746582
137	24.80082595	24.2271741641653
138	24.19134337	24.3799854506829
139	23.93069618	25.0301026193997
140	25.53038643	24.6583289769131
141	24.95344695	24.8420609197581
142	24.24361769	25.1649747647226
143	22.24948901	24.603013212785
144	22.2402273	23.9706610712135
145	22.24662033	24.2971459624225
146	25.24113558	25.4843332505009
147	24.61608479	25.0360109570584
148	23.44167018	23.7307727634262
149	25.65171129	24.2349166284072
150	23.95520684	24.2808295842055
151	23.26631472	23.8311099829489
152	21.75856478	23.9378254124049
153	24.06647598	24.5937343881478
154	25.17772462	25.0341526581467
155	22.02266892	23.9890223906096
156	24.83879683	24.6251052546396
157	26.37771859	26.5692086130272
