# Supplementary material for: Exploring the impact of urban spatial morphology on land surface temperature: A case study in Linyi City, China
Source: PLoS One. 2025 Jan 27;20(1):e0317659. doi: 10.1371/journal.pone.0317659 (PMC11771947; doi:10.1371/journal.pone.0317659)
Supplement: S1 File — (ZIP) [file pone.0317659.s001.zip › ypy_2013.csv]

FID	y	py
1	23.16406801	22.3561677379654
2	23.04300169	22.5853962598099
3	21.92477922	22.1939358060311
4	22.49730716	22.5215747078828
5	22.72251766	22.4300344877448
6	22.53890884	22.5716134327933
7	22.13390529	22.5386882253343
8	22.63079509	22.4177351563888
9	22.71023082	22.5958668219834
10	22.41984719	22.4282884761413
11	21.51567778	21.7273298170346
12	22.76352755	22.7252493491429
13	22.25016823	22.6793995937798
14	22.56744315	22.6165995334629
15	22.87469373	22.3172575202372
16	20.94801591	21.5253982173303
17	21.14961151	21.282056356243
18	21.91547386	21.3714165386209
19	21.87925411	22.4320387078263
20	22.00866695	21.7124629213226
21	20.85116165	21.3431960952883
22	21.30409001	21.442776243054
23	20.81875023	21.0766092287245
24	21.77027317	21.3536065559092
25	23.96109397	23.8045470001733
26	22.19969263	22.4346380545303
27	22.43742894	22.3384844093555
28	23.19979805	23.1483750226921
29	21.14887001	21.8104964487614
30	23.30022322	22.8434010346623
31	19.31666914	20.2819153406212
32	22.77728163	22.9863173787764
33	21.77416716	22.1223287814402
34	20.96204531	21.2422669253441
35	21.51502852	21.1945269898394
36	20.65567927	21.3260127163139
37	22.64796204	22.7118280408515
38	21.28553469	21.5669209463044
39	22.43807083	22.0994288980887
40	23.14974545	23.4405763796186
41	23.17189154	22.583423778556
42	21.91524687	21.7529744769367
43	22.09828615	22.4434246844228
44	23.16546171	23.1846123986139
45	23.61302867	23.0388351836787
46	22.23704484	22.9209521966557
47	21.97834455	22.6217421934625
48	22.5691328	22.5598751038551
49	22.40850637	22.564988727973
50	21.84076848	21.7782128233125
51	22.17467514	22.087444488663
52	22.47468658	22.2904472748797
53	22.85527183	22.5394624219084
54	23.55924735	22.8594562136385
55	22.36365819	22.7140780188069
56	22.17501812	22.2758207859208
57	23.05015853	23.5530382653175
58	23.11969075	23.1739366109396
59	22.74207926	22.8019601954701
60	22.00601002	21.6561370710301
61	22.73579844	22.6928214430629
62	22.5454953	22.5603322175878
63	22.40216303	22.9544301562306
64	22.62903435	22.7169935358675
65	22.15037808	21.6595458726219
66	22.29031153	22.2695165968668
67	22.35715064	22.5135034814989
68	22.41214248	22.3854146739757
69	22.69406679	22.4405186598269
70	22.13129769	22.4717800715294
71	22.12237109	21.9720026278739
72	23.3312701	22.5255372967029
73	22.42159965	21.7734986486306
74	21.52280686	22.0832916816696
75	21.49360782	21.7410159464006
76	22.66627225	23.1118031422515
77	23.40566522	22.5724297375427
78	23.60384528	23.3013977482412
79	23.5349364	22.5661493895354
80	23.42089528	23.0486521426852
81	22.99619199	22.3434602837853
82	23.21588834	22.9697357716485
83	23.01646643	22.8174688164333
84	23.39257203	22.9794206972684
85	23.33604347	22.3091059714364
86	22.67363619	22.4209516394243
87	22.16690222	22.0382968388891
88	21.08431444	21.427097434523
89	22.60767182	22.0139808441179
90	23.51537159	21.9847304179012
91	20.63674742	21.4867292070316
92	20.9873607	21.3820099682862
93	22.08166047	22.1803870966698
94	21.78213	21.2638492188647
95	21.29031992	21.7330212292555
96	22.50468856	21.429752235913
97	21.98303505	22.7411870286711
98	23.40063824	22.8941335551731
99	22.49716405	22.7965958667395
100	21.74732164	22.5320315658472
101	21.46074272	21.6070240146916
102	22.87991922	22.4059360544739
103	22.89167078	22.5642942768534
104	22.6835678	22.5972784990014
105	22.4156687	22.2143223014809
106	22.41815018	22.4192019764529
107	22.58730337	22.7166082935131
108	24.48380081	23.6286155661149
109	24.50163554	23.6804517167216
110	22.94979979	22.788389898848
111	21.29984075	21.581814214261
112	20.90307333	21.4957528957612
113	21.89456625	21.4986803533328
114	21.74657974	21.7616317884661
115	19.89638387	20.1363733163753
116	21.17114215	21.7887077485419
117	21.4133889	21.2337593807792
118	21.18537494	21.8613089941799
119	20.89814691	21.3001392479562
120	21.49516395	21.853272667029
121	20.8771435	20.8527707809812
122	20.44109743	20.4534364618337
123	21.53504138	21.2470705250023
124	21.86366772	22.1483306048582
125	21.57288846	21.4083408915945
126	21.66609944	21.8929662824831
127	21.40804466	21.9709045747447
128	22.25371624	22.1823567164653
129	22.1210723	21.8438169587445
130	22.28469717	21.9225461783631
131	22.10097787	21.7285524189265
132	21.5910611	21.7748440826544
133	21.32703233	22.0717908077006
134	21.52340256	22.0630808394957
135	21.74457283	21.5322848336042
136	21.09937462	21.3147067431536
137	21.55210987	21.4765475175022
138	21.90851845	21.9917049534739
139	22.01212276	22.2933169653741
140	23.77858563	23.2558556461507
141	22.70629866	22.899326171819
142	22.04344695	21.9646092738287
143	19.94972374	20.9232347540482
144	20.2385885	21.3626250686098
145	19.65793013	20.7864166407325
146	21.83677986	22.337013276768
147	22.24645858	22.0705263193445
148	21.36593038	22.2182887392631
149	23.65523917	23.0891111489542
150	22.80979368	22.3713651773364
151	20.58145051	20.6052907875384
152	19.90479401	20.6503071761942
153	21.99892979	22.1428504056451
154	22.84541153	22.798457126117
155	19.63307133	21.3322062472805
156	23.6291206	23.2536430771488
157	23.35295628	23.2122210979171
