# Supplementary material for: Exploring the impact of urban spatial morphology on land surface temperature: A case study in Linyi City, China
Source: PLoS One. 2025 Jan 27;20(1):e0317659. doi: 10.1371/journal.pone.0317659 (PMC11771947; doi:10.1371/journal.pone.0317659)
Supplement: S1 File — (ZIP) [file pone.0317659.s001.zip › ypy_2016.csv]

FID	y	py
1	24.23923787	23.6677832620384
2	24.60181703	24.1326440288116
3	23.59904836	23.4912915204882
4	24.01526598	23.9173281457497
5	22.32932328	23.9010980870169
6	23.94954554	23.9457653872962
7	23.99179576	24.0351071560011
8	24.15730346	23.9128211952981
9	24.19742794	24.0663553256841
10	24.51965908	24.3259455080147
11	23.25017019	22.644242297382
12	24.46247084	24.1315567610228
13	23.04256375	23.7165526034521
14	23.16836367	23.5194823068204
15	23.71297378	23.6369278806502
16	22.94648322	23.5025691737407
17	23.16202711	23.3660583762389
18	23.89505217	23.2958176125802
19	23.19246822	23.9486635235792
20	22.94593938	23.2474698908751
21	22.80656999	23.0876172708944
22	23.42491077	23.5726682801763
23	23.00109006	23.2209610791663
24	23.00745365	23.0558796013916
25	23.3446076	23.701777152118
26	23.26171261	23.2975125741548
27	22.76422981	23.3676323067577
28	22.73476352	22.7190199785401
29	23.75667209	23.8655345957078
30	24.47082341	23.7116336447094
31	21.71394768	22.7329318783325
32	23.32318335	23.5650495423652
33	23.80204009	24.0010126842145
34	23.49592599	23.3309157209503
35	23.09029174	23.076680966295
36	21.66171902	22.2143562596698
37	22.96450535	22.5766998608852
38	23.65731882	23.4209451232393
39	24.16526631	23.5489175018877
40	23.7040144	24.1056260334174
41	23.99832783	23.8647698837365
42	23.35644542	23.613835246478
43	24.60812923	24.1677563578431
44	24.54988538	24.6980380628166
45	24.70306572	24.1476042449256
46	23.92211927	24.326085053189
47	23.35824809	23.782497541579
48	23.62266261	23.6528578234411
49	23.98604318	23.7904762005859
50	23.91560605	23.6480368743861
51	24.31807725	24.0747929350822
52	23.56084259	23.4885185649557
53	24.00561524	24.2317312651242
54	23.88799729	23.860323195369
55	24.12207053	24.273589454383
56	23.81200212	23.5533525291801
57	24.417437	24.7810525809568
58	23.68154262	23.5837860288062
59	23.18781347	23.493514813341
60	23.55601935	23.3328276440492
61	23.76038147	23.9201961828078
62	24.06671717	24.2168139450464
63	23.94701918	24.3688702317926
64	24.18612817	24.2227999696947
65	23.84347355	23.6711436873017
66	24.06381768	24.0232544906386
67	24.17582662	24.148652002454
68	23.96001455	23.6472008616192
69	23.87147314	24.0158932748878
70	23.7298587	23.7982172508449
71	23.69407619	23.7799099057451
72	24.69176005	23.9554290166108
73	24.13092864	23.6553547906828
74	23.28608842	23.8869862671178
75	23.4760673	23.8666200199461
76	24.20546296	23.8298667985338
77	24.68250304	23.883627838396
78	25.24930997	24.4097337898085
79	25.10419038	23.9520124156958
80	24.85322763	24.0923588288314
81	24.26310061	23.9393786586278
82	24.01657987	23.7294338355035
83	24.3816306	23.8957960821182
84	24.37477975	24.1146342640195
85	24.85487546	24.1093417356652
86	24.16835548	23.8186344708387
87	23.74630456	23.3234112927983
88	23.6048691	23.8326696436472
89	22.32330348	22.3259521159719
90	22.64038089	22.5514319177215
91	23.20743291	22.9757712183716
92	22.10857395	22.7486172670015
93	20.82821353	21.7790268885663
94	23.8358869	22.6784485377114
95	23.55744967	22.9537488883541
96	22.20678337	22.420139990479
97	23.79187496	24.5858402429899
98	24.00531023	23.8818263898092
99	23.55329529	23.5051902415923
100	23.86138926	24.1151856244135
101	23.27402788	23.1778518922909
102	24.00956548	23.9680304029593
103	22.50204818	23.5234496575258
104	22.59517988	23.4076618208066
105	23.81645271	23.6877487851032
106	23.9299627	23.775235622563
107	24.31407555	24.3662878890679
108	26.79397031	25.2378668219466
109	26.45792681	25.6665232280646
110	24.79469721	24.7952880816621
111	23.17949546	23.2147456663881
112	23.05612253	23.2912431694272
113	24.02685873	23.7722699360697
114	23.52866387	23.5292331086351
115	22.26691147	22.8909183200806
116	23.55076808	23.3330698288751
117	22.56558828	23.0625704879189
118	23.1860775	23.8521435844062
119	21.78794206	23.0535399713422
120	23.961762	23.5402096094903
121	23.17155367	23.3894569334852
122	22.39799589	22.7889548257539
123	23.87026808	23.5034877853955
124	24.558547	23.7533833259219
125	22.4946485	23.0082523941592
126	23.31339837	23.1232846168657
127	23.26405312	23.6267955703669
128	24.08494321	23.9350138038212
129	24.14598401	23.4721758946907
130	24.14470563	23.7609199479146
131	23.91347281	23.5243779649449
132	23.09353074	23.6034274732252
133	22.711978	24.2286552020684
134	23.44376629	23.8875862684539
135	23.96818211	23.6121359355832
136	23.6922611	22.8966842893381
137	23.43837817	23.0294034753315
138	22.54282984	23.1195121050732
139	24.10784581	24.022962646283
140	24.35422089	24.4502410231768
141	25.6491276	24.7121832116728
142	24.01568247	23.7967253176917
143	21.80665878	23.0379231156138
144	23.63445408	23.3463376569314
145	21.16274299	22.1018557773495
146	24.94987765	24.2860003065204
147	23.34797387	23.9768187874554
148	22.4147543	22.6357199466249
149	25.53572742	24.4743448075278
150	23.11019759	23.0154445553831
151	22.09322305	22.1159808472714
152	22.07015177	22.8291291248935
153	22.18729833	22.5587710060377
154	25.65390059	24.7798167337762
155	21.74565741	22.1128708105449
156	21.85139812	22.3112245030871
157	24.64716009	24.7940419209553
