# Supplementary material for: Exploring the impact of urban spatial morphology on land surface temperature: A case study in Linyi City, China
Source: PLoS One. 2025 Jan 27;20(1):e0317659. doi: 10.1371/journal.pone.0317659 (PMC11771947; doi:10.1371/journal.pone.0317659)
Supplement: S1 File — (ZIP) [file pone.0317659.s001.zip › ypy_2019.csv]

FID	y	py
1	24.76298969	24.8344659654248
2	25.1973302	25.2610331870429
3	24.01052432	24.3039787365476
4	25.52726107	25.6342688328477
5	24.85579938	25.079663988961
6	25.30992418	25.304348965742
7	24.89393352	25.383921734847
8	25.00625971	25.596769991623
9	25.23056771	25.2556659620976
10	25.24647821	25.6248877357684
11	23.43717667	23.8687599577756
12	24.8837801	24.8598372268622
13	24.77759232	25.5111124788391
14	25.10389335	25.5227687748215
15	25.53015282	25.2663685044204
16	24.31819565	25.0066708239138
17	24.26508855	24.6996706845533
18	24.5359522	24.1913789974447
19	24.93837214	25.2727956791932
20	25.15796824	24.8730840890623
21	24.27357291	24.5542612193569
22	23.90287157	24.5329900466779
23	23.69075727	24.0583369323476
24	25.19368656	24.4460256393847
25	26.10932279	25.839329627308
26	23.63196092	23.7777157888191
27	25.98182848	25.0981712874315
28	25.26117253	25.5318722273543
29	24.1355474	24.4714839702643
30	25.56015579	25.0161018063849
31	21.74160284	22.9975055895635
32	26.08302161	26.0656805710387
33	24.38557828	24.5794881277883
34	24.41627871	24.3158468549937
35	24.63521021	24.1185623457626
36	23.5759474	23.5361560362512
37	23.34278823	23.820112045732
38	24.16326064	24.3262693657726
39	24.82180868	24.7550201209338
40	27.01342614	26.6315811048318
41	25.98703997	25.6570617756142
42	26.54363422	25.9870807480039
43	25.86636626	26.5062313157026
44	26.99574752	27.2605362381451
45	26.75005871	26.3952833062236
46	25.49309315	25.819801287956
47	25.92973332	26.0758291011989
48	26.63238105	26.6490739308922
49	26.44583319	26.4576716057853
50	26.50681747	25.4004261766102
51	25.265359	25.4982623796234
52	25.56809919	25.258433773396
53	25.92350615	25.6692930391182
54	26.55451665	25.8523866315655
55	26.97448381	26.8629999572767
56	25.27384172	25.1546159589269
57	26.07520558	26.3313182973594
58	25.40403254	25.3328325711478
59	25.17358005	25.3698097937157
60	24.6475508	24.853049765632
61	25.43296577	25.3940731285555
62	25.08723232	25.2536397542016
63	25.95050782	25.9799872840265
64	26.23703215	26.2152835205111
65	24.98126157	24.9751823195347
66	25.2654524	25.5442319042265
67	25.04014572	25.1754484196462
68	25.20800563	25.3863528564676
69	25.67470953	25.5144774421601
70	24.16906423	24.8655036573234
71	24.3891187	24.7888707667226
72	25.26173902	24.7348978572774
73	24.79170644	24.4614215870081
74	25.03889615	24.8576669138311
75	24.55693251	24.8334432779069
76	24.29231233	25.0894735901459
77	25.54950985	24.9711604255006
78	26.33025226	25.4646722856528
79	26.1318765	25.0614113797938
80	26.07988503	25.7968861813267
81	25.31964975	25.1859830359059
82	25.49074221	25.3717381990726
83	26.35123007	25.9520384680979
84	26.45188859	26.017371167036
85	26.06910701	25.6846155432758
86	25.0671287	24.800774988169
87	25.90748479	25.3329794370833
88	24.58578984	24.9444060282173
89	24.30579147	24.5968049285829
90	25.2754886	24.530890471838
91	23.78327565	24.4714160743085
92	24.92028871	24.7997820809501
93	24.27735841	24.3561078892456
94	24.53234711	24.3346942048391
95	24.25186041	24.5850427376307
96	25.53833338	24.768447334903
97	24.95760971	25.5007247691433
98	25.16727592	24.8980589961819
99	24.20327024	24.362522417478
100	24.16735973	24.6851941870115
101	23.23918904	23.4875031880656
102	24.64884783	24.8502059838211
103	24.70751038	25.0561133898934
104	25.09425795	24.7996016129884
105	24.39253764	24.3079370626454
106	25.65839896	25.3446318130826
107	26.40428434	25.6313270945416
108	26.89731376	26.4199674652221
109	26.72247202	26.4381480289259
110	25.77821252	25.7316911363443
111	23.68179183	23.7550844640448
112	23.18740441	24.0454930597002
113	23.74734295	23.4999981807618
114	24.50666921	24.407486700264
115	22.62386932	22.5776141766082
116	23.27236165	23.781327530728
117	23.54250153	23.2376041838581
118	23.7414203	24.0293906486364
119	23.11782066	23.7645476929101
120	24.44409817	23.8483696307879
121	22.63921356	23.2147934622807
122	22.58828336	23.4156937321476
123	24.20162954	24.3078378660125
124	24.93383991	24.6477782367711
125	23.66363576	24.5760279291546
126	24.10659726	24.0365656599235
127	23.65631461	24.3952113319911
128	25.02205981	24.7760534814791
129	25.27654743	24.4269313550058
130	25.43953209	24.6772391616218
131	25.28300473	24.2079704213008
132	24.37936762	24.1165535831961
133	23.79882397	24.307354041992
134	23.62462727	24.2671892215717
135	24.10927272	24.2155127449171
136	24.05323648	24.1185016239294
137	24.02535011	23.8910146100203
138	23.53335951	23.8591314930021
139	23.99235336	24.1851307152029
140	26.52079517	26.2253034533083
141	25.60995592	25.4875124623644
142	23.74997344	24.1219477112579
143	23.46050123	23.8886349726725
144	24.77879832	24.806672315775
145	23.75787055	24.1989010297677
146	23.53379092	24.3561312867373
147	25.31857673	25.2544911266915
148	24.47741335	24.5392320934147
149	26.90427744	26.3656042615472
150	24.9821364	24.6271555398253
151	23.46066445	23.5227751553138
152	23.51260125	23.9124402018051
153	24.52506752	24.5935051373901
154	25.00620951	24.9924435384602
155	24.26611791	24.414116176566
156	26.21847774	26.2625730941314
157	26.19871811	26.2279895640313
