# Supplementary material for: Exploring the impact of urban spatial morphology on land surface temperature: A case study in Linyi City, China
Source: PLoS One. 2025 Jan 27;20(1):e0317659. doi: 10.1371/journal.pone.0317659 (PMC11771947; doi:10.1371/journal.pone.0317659)
Supplement: S1 File — (ZIP) [file pone.0317659.s001.zip › ypy_2022.csv]

FID	y	py
1	25.16131752	24.8880941470417
2	25.51189324	25.369554578043
3	24.92109155	23.9822135801
4	26.0777989	25.9684925696893
5	25.02259157	24.9478261299766
6	25.18910504	25.0450645575018
7	24.96566561	25.4450879081779
8	25.21795987	25.146620399731
9	25.96021607	25.3594435979749
10	25.48021303	25.7817767438339
11	22.61640458	23.1034146328134
12	25.06808774	25.14682726452
13	24.34220481	25.3679283445496
14	24.29746385	24.989422603328
15	25.03520688	24.4898857197838
16	23.80456217	25.1717892443589
17	24.21802708	24.1978529435708
18	24.48682059	24.4662289562932
19	23.9159024	25.3886642333813
20	24.14996404	24.1554539801573
21	23.6125179	23.8423325611802
22	24.42895938	24.7568042469446
23	23.82939267	24.6672890545777
24	25.15824655	25.1231979326881
25	24.83645989	24.8078887816521
26	24.89567873	25.1853803417408
27	25.35841375	25.2175027265833
28	25.5066394	25.2375527439205
29	23.97540424	24.3505825004644
30	25.11853642	25.0355634780228
31	26.22815161	25.5305922667679
32	24.46442569	24.7618519674459
33	25.03169807	24.7904990790859
34	24.76744547	24.7351680733347
35	25.19182901	24.8421626232182
36	25.68887902	25.4469785434739
37	25.65171242	25.6822212875511
38	25.01186618	24.5638634154682
39	24.76015831	24.8028314830946
40	25.40710036	25.6015503438305
41	25.37190107	25.1365932582177
42	25.00739864	24.9328387721247
43	25.22133419	25.1511426958036
44	25.57447688	25.5929353329934
45	26.06139873	25.5010163522659
46	24.67347967	25.4158251224815
47	23.73455612	24.0938233734702
48	24.74401423	24.6757603273322
49	24.55460485	24.7862433033673
50	25.65589009	24.9540415356895
51	24.99611555	25.0902334715563
52	24.11364197	24.0663442248425
53	25.94237804	25.5630137124818
54	25.42349903	25.1251749357581
55	25.30559627	25.0714615525629
56	24.34709291	24.488204934592
57	26.67952584	26.7188388648617
58	25.13702408	25.0686904041987
59	25.33177011	24.6080159752482
60	24.82905226	24.654997296182
61	26.46159665	25.722678772199
62	25.5878883	25.4998975037159
63	26.91446982	26.9963369204459
64	26.79073553	26.236622287261
65	24.68773477	24.5924515851624
66	26.63242018	25.972972386011
67	25.97112517	25.5879438738381
68	24.94825951	25.3080055053351
69	24.89926656	24.4139605884663
70	24.42251421	24.9315720362693
71	24.04920897	24.7642882496137
72	25.60230414	25.1007023596112
73	25.39237956	24.9807492245398
74	23.92941869	24.9959225067502
75	23.98728005	24.7116998775101
76	25.12465995	25.0862332352505
77	25.67452821	25.1258201276977
78	26.42995367	25.9179689673258
79	25.93684919	25.4863315681427
80	26.23346577	26.0351723103056
81	25.28440209	25.3860727886545
82	25.31676064	24.8276798639633
83	26.56548759	25.7146950228042
84	26.15586379	25.4279128792618
85	25.61250864	25.4378964799243
86	24.61920977	25.0616600151401
87	24.91291982	24.2242928422557
88	25.85435031	25.7914166978322
89	22.44351219	23.0912092493076
90	22.98694942	23.1921563451814
91	23.18669459	23.4353460085705
92	23.9523199	23.6396636251049
93	21.78933675	22.1053891952468
94	23.6920263	23.2842988201602
95	26.39388324	24.8628181360817
96	22.18735324	22.4707461337948
97	24.88106052	25.7963490630746
98	23.02505221	24.4548763131917
99	24.31272835	24.0632385974304
100	24.74020594	25.0258255198652
101	24.59060026	24.0348943336785
102	25.80290755	25.5951925780085
103	25.21030957	25.0926476547872
104	25.91213273	25.1959853910301
105	26.0295439	25.7849502747951
106	26.11259167	25.6948238831134
107	25.56630256	25.7621948270446
108	26.58516384	26.0541309880843
109	27.32531947	26.59517663012
110	25.73775903	25.3916851417646
111	25.20454678	24.941968975162
112	24.27621256	24.7910027734449
113	24.40133314	24.1523255784551
114	24.45000283	24.5349167224386
115	23.69805529	24.0915314944322
116	24.21398811	24.9976645912283
117	25.53011603	24.8312724292662
118	24.20102342	24.7871056669399
119	25.2308411	24.915216590794
120	24.4157251	24.4240337694677
121	23.88228567	24.0982067272154
122	24.21712249	24.3660615590958
123	25.52930619	24.9726978196921
124	24.72582142	24.8782631454305
125	23.21447816	23.8683065348304
126	24.93606981	24.183875772215
127	25.02458035	24.2601480360109
128	24.71367427	24.7999002089336
129	24.29049147	24.6820534206111
130	24.17566748	24.697143327963
131	24.43419119	24.4384974076678
132	24.80876211	24.8709666552679
133	24.810848	24.8638694024963
134	24.68000221	25.1918926092108
135	24.73635586	24.5480176027098
136	24.12718035	23.8969703755147
137	24.80082595	24.0026199961126
138	24.19134337	24.235379521079
139	23.93069618	24.3319098975922
140	25.53038643	25.0948415316231
141	24.95344695	24.8864766974891
142	24.24361769	24.4439009466161
143	22.24948901	23.5634906085705
144	22.2402273	23.0800964836806
145	22.24662033	23.1118886172129
146	25.24113558	25.0337910864587
147	24.61608479	24.5760928344228
148	23.44167018	23.9805680714748
149	25.65171129	24.6299582280509
150	23.95520684	24.1769516932185
151	23.26631472	22.6791276560382
152	21.75856478	22.4255110929276
153	24.06647598	24.2897577335858
154	25.17772462	25.0962611220671
155	22.02266892	22.759314558067
156	24.83879683	24.8026073851583
157	26.37771859	26.7250514446591
